# Supplementary material for: Tribbles 3 deficiency promotes atherosclerotic fibrous cap thickening and macrophage-mediated extracellular matrix remodelling
Source: Front Cardiovasc Med. 2022 Aug 26;9:948461. doi: 10.3389/fcvm.2022.948461 (PMC9505024; doi:10.3389/fcvm.2022.948461)
Supplement: Supplementary file 3 [file Data_Sheet_3.xlsx]

## Sheet: Trib3 High vs Trib3 Low
Genes differentially expressed in TRIB3High versus TRIB3Low huna monocyte-derived macrophages from the Cardiogenics Consortium
gene.ID	log.fold	fold.change	t.statistics	p.values	q.values
TRIB3	1.61394	3.06088	57.241	3.94e-162	4.92e-158
PSAT1	2.00765	4.02126	28.7467	1.16e-87	7.22e-84
AARS	0.65314	1.57259	28.0608	2.17e-85	9.05e-82
ASNS	1.7126	3.27751	27.9995	3.48e-85	1.09e-81
PHGDH	1.98772	3.9661	25.6585	3.16e-77	7.9e-74			Stastical analysis	Cut-off
GRB10	0.650759	1.56999	24.702	6.82e-74	1.42e-70			Fold change	1.2
SHMT2	0.529106	1.44303	23.9656	2.7e-71	4.83e-68			FDR correction	0.05
BATF3	1.05695	2.08053	22.139	9.66e-65	1.51e-61
DDIT3	0.660079	1.58017	21.4062	4.51e-62	6.27e-59
ADM2	0.59831	1.51394	21.0813	6.99e-61	8.73e-58
CLGN	1.04347	2.06118	20.9832	1.6e-60	1.82e-57
SLC7A1	0.618157	1.53491	19.798	3.79e-56	3.73e-53
YARS	0.314847	1.24388	19.7954	3.88e-56	3.73e-53
MTHFD2	0.466802	1.38204	19.0644	2.02e-53	1.81e-50
XBP1	0.392558	1.31272	18.853	1.24e-52	1.04e-49
SARS	0.416885	1.33504	18.4925	2.76e-51	2.15e-48
ITPKA	0.758563	1.6918	17.7254	2.05e-48	1.47e-45
EPRS	0.352534	1.2768	17.7215	2.12e-48	1.47e-45
P8	1.02868	2.04015	17.6063	5.72e-48	3.76e-45
NUPR1	1.07106	2.10098	17.5773	7.35e-48	4.59e-45
ST6GALNAC3	0.51932	1.43328	17.3053	7.68e-47	4.57e-44
CCPG1	0.432129	1.34922	17.2403	1.35e-46	7.65e-44
MARS	0.371457	1.29366	17.1905	2.07e-46	1.12e-43
SLC7A5	1.1893	2.28042	17.1601	2.69e-46	1.4e-43
FAM129A	0.678273	1.60022	16.9828	1.24e-45	6.21e-43
CEBPG	0.42123	1.33907	16.5357	5.88e-44	2.83e-41
TARS	0.415856	1.33409	15.9236	1.15e-41	5.33e-39
NFE2L1	0.399566	1.31911	15.8835	1.63e-41	7.26e-39
SLC1A5	0.577571	1.49234	15.8631	1.94e-41	8.35e-39
BEX2	1.1712	2.25199	15.8081	3.11e-41	1.3e-38
LAMP3	1.53397	2.89582	15.7607	4.68e-41	1.89e-38
PANX2	0.834542	1.78329	15.6267	1.48e-40	5.78e-38
NLRP12	0.683189	1.60569	15.566	2.49e-40	9.45e-38
WDR67	0.359308	1.28281	15.341	1.72e-39	6.33e-37
EPGN	0.340798	1.26646	15.1955	6e-39	2.14e-36
P2RX7	0.483034	1.39768	14.6545	6.13e-37	2.13e-34
EIF4EBP1	0.360672	1.28402	14.6439	6.72e-37	2.27e-34
CBS	0.888599	1.85138	14.5388	1.65e-36	5.27e-34
SLC3A2	0.432911	1.34996	14.5218	1.9e-36	5.95e-34
ERN1	0.477733	1.39255	14.4962	2.36e-36	7.21e-34
PIM1	0.693114	1.61677	14.3183	1.07e-35	3.2e-33
TCEA1	0.572038	1.48662	14.2553	1.84e-35	5.34e-33
ANKRD57	0.388245	1.3088	14.2382	2.12e-35	6.03e-33
KLF4	0.684139	1.60674	14.13	5.32e-35	1.48e-32
WDSUB1	0.273155	1.20845	13.8612	5.17e-34	1.38e-31
XPOT	0.783668	1.7215	13.7556	1.26e-33	3.28e-31
PTGES	1.15051	2.21993	13.6584	2.86e-33	7.15e-31
PBRM1	0.325573	1.25316	13.4935	1.15e-32	2.7e-30
IMPA2	0.500211	1.41442	13.3535	3.71e-32	8.58e-30
SLC7A11	0.84187	1.79237	13.0891	3.38e-31	7.69e-29
C1orf19	0.292308	1.2246	12.9384	1.19e-30	2.51e-28
GFPT1	0.353465	1.27763	12.899	1.64e-30	3.43e-28
IL15	0.449111	1.3652	12.8649	2.18e-30	4.47e-28
C16orf63	0.267747	1.20393	12.7678	4.88e-30	9.54e-28
PCK2	0.379343	1.30075	12.7376	6.27e-30	1.21e-27
RARRES3	0.589139	1.50435	12.7245	6.99e-30	1.3e-27
AKR1C3	0.780102	1.71725	12.687	9.53e-30	1.75e-27
GARS	0.27481	1.20984	12.6761	1.04e-29	1.89e-27
PAG1	0.363614	1.28665	12.4824	5.15e-29	9.07e-27
ABCB6	0.44104	1.35758	12.422	8.47e-29	1.43e-26
SPIRE1	0.298571	1.22993	12.4092	9.41e-29	1.57e-26
CASP5	0.490786	1.40521	12.2633	3.11e-28	4.92e-26
C9orf91	0.342218	1.2677	12.2533	3.38e-28	5.28e-26
PECR	0.424852	1.34243	12.2489	3.5e-28	5.4e-26
DDIT4	0.951709	1.93416	12.1754	6.39e-28	9.39e-26
SRXN1	0.58487	1.4999	12.1398	8.54e-28	1.24e-25
SQSTM1	0.43538	1.35227	12.0118	2.42e-27	3.33e-25
TXN	0.304297	1.23482	11.9858	2.99e-27	4.07e-25
HSPA9	0.340267	1.26599	11.9414	4.29e-27	5.76e-25
ALDH2	0.506952	1.42104	11.8725	7.5e-27	9.87e-25
ST3GAL3	0.281152	1.21516	11.8446	9.4e-27	1.22e-24
KBTBD11	0.504609	1.41874	11.7578	1.9e-26	2.39e-24
S100P	0.981409	1.97439	11.7377	2.23e-26	2.76e-24
SETDB2	0.336764	1.26292	11.6727	3.76e-26	4.44e-24
NFIL3	0.429758	1.34701	11.61	6.23e-26	7.28e-24
APOL3	0.459351	1.37492	11.6088	6.29e-26	7.28e-24
TULP4	0.288415	1.2213	11.6001	6.75e-26	7.6e-24
KY	0.264194	1.20097	11.5591	9.38e-26	1.02e-23
PLEKHG3	0.560277	1.47455	11.5152	1.33e-25	1.41e-23
PDIA5	0.36705	1.28971	11.4868	1.67e-25	1.74e-23
THOC5	0.29597	1.22771	11.4043	3.24e-25	3.26e-23
CLEC4A	0.422145	1.33992	11.378	3.99e-25	3.99e-23
IARS	0.395301	1.31522	11.3528	4.88e-25	4.84e-23
CHCHD6	0.599324	1.51501	11.3245	6.11e-25	5.97e-23
LONP1	0.306917	1.23706	11.2551	1.06e-24	1.01e-22
SEL1L3	0.427064	1.34449	11.2255	1.34e-24	1.26e-22
IL8	1.09246	2.13238	11.1432	2.58e-24	2.37e-22
CAMK1D	0.314257	1.24337	11.1028	3.55e-24	3.21e-22
NAMPT	0.73467	1.66402	10.9732	9.85e-24	8.61e-22
HSPBAP1	0.312679	1.24201	10.9003	1.75e-23	1.46e-21
ULK1	0.313607	1.24281	10.8301	3.03e-23	2.46e-21
FBXO10	0.399001	1.31859	10.8111	3.51e-23	2.83e-21
LHPP	0.410481	1.32913	10.7576	5.33e-23	4.09e-21
ARL4A	0.500829	1.41503	10.7019	8.23e-23	6.05e-21
LRRC28	0.395038	1.31498	10.6855	9.35e-23	6.84e-21
TOR3A	0.363232	1.2863	10.6739	1.02e-22	7.44e-21
IRF1	0.51497	1.42896	10.6689	1.06e-22	7.69e-21
SLC22A15	0.29311	1.22528	10.6653	1.09e-22	7.86e-21
CTSG	1.02207	2.03084	10.6431	1.3e-22	9.24e-21
TMEM154	0.361974	1.28518	10.5596	2.48e-22	1.72e-20
38231	0.613194	1.52964	10.4801	4.59e-22	3.08e-20
SLC22A5	0.32162	1.24973	10.4159	7.53e-22	4.93e-20
CDK5RAP2	0.542062	1.45605	10.3937	8.92e-22	5.81e-20
HERC5	0.347806	1.27262	10.3692	1.08e-21	6.91e-20
C9orf98	0.495787	1.41009	10.3222	1.54e-21	9.46e-20
THAP10	0.433257	1.35028	10.2985	1.85e-21	1.13e-19
KCNG1	0.425565	1.3431	10.2835	2.08e-21	1.24e-19
WDR19	0.291728	1.22411	10.2724	2.26e-21	1.34e-19
IRAK3	0.341808	1.26734	10.257	2.54e-21	1.49e-19
IL12RB1	0.404297	1.32344	10.2375	2.95e-21	1.72e-19
RPS6KA5	0.326751	1.25419	10.236	2.99e-21	1.74e-19
IRS2	0.345976	1.27101	10.2155	3.49e-21	2.02e-19
TSKU	0.556004	1.47019	10.2035	3.83e-21	2.2e-19
KLF2	0.509174	1.42323	10.1511	5.7e-21	3.22e-19
BATF	0.378885	1.30034	10.1386	6.27e-21	3.47e-19
APOL6	0.264183	1.20096	10.0481	1.24e-20	6.71e-19
PTGR1	0.397376	1.31711	10.0451	1.27e-20	6.83e-19
IL1A	0.531574	1.44551	10.0328	1.4e-20	7.43e-19
CSF2RA	0.376007	1.29774	10.0064	1.71e-20	9.04e-19
GK	0.391764	1.312	10.001	1.78e-20	9.33e-19
C17orf45	0.279435	1.21372	9.95264	2.56e-20	1.33e-18
IRF2BP2	0.294756	1.22668	9.88281	4.32e-20	2.14e-18
NOTCH1	0.35729	1.28102	9.7515	1.15e-19	5.47e-18
TXNRD1	0.398083	1.31776	9.75145	1.16e-19	5.47e-18
SLCO4C1	0.442015	1.3585	9.74455	1.22e-19	5.69e-18
DNAJB9	0.271735	1.20726	9.70359	1.65e-19	7.61e-18
PXK	0.314947	1.24397	9.68397	1.91e-19	8.74e-18
IFRD1	0.30425	1.23478	9.62069	3.05e-19	1.36e-17
TMEM163	0.632839	1.55061	9.58541	3.96e-19	1.76e-17
SERINC5	0.416102	1.33432	9.56659	4.55e-19	2e-17
DCI	0.292192	1.2245	9.53783	5.63e-19	2.44e-17
MTHFD1L	0.314705	1.24376	9.48841	8.1e-19	3.42e-17
ARHGEF10	0.404121	1.32328	9.47694	8.82e-19	3.71e-17
TNIP3	0.492077	1.40647	9.3881	1.69e-18	6.73e-17
PHACTR1	0.403883	1.32306	9.32915	2.6e-18	1.02e-16
NINJ1	0.332413	1.25912	9.32174	2.74e-18	1.07e-16
PPFIBP2	0.342588	1.26803	9.29602	3.31e-18	1.27e-16
ISG20	0.48593	1.40049	9.28078	3.7e-18	1.39e-16
SESN2	0.30866	1.23856	9.24577	4.77e-18	1.76e-16
HIP1	0.459431	1.375	9.23754	5.06e-18	1.86e-16
NMT2	0.401663	1.32103	9.21665	5.89e-18	2.16e-16
ASPHD2	0.296155	1.22787	9.21158	6.11e-18	2.23e-16
CXCL2	0.642397	1.56092	9.14819	9.66e-18	3.44e-16
ABCC3	0.399356	1.31892	9.13775	1.04e-17	3.7e-16
TBL1X	0.311941	1.24138	9.05964	1.83e-17	6.33e-16
TNFSF13B	0.341067	1.26669	9.05314	1.91e-17	6.61e-16
CES1	1.02878	2.0403	9.05106	1.94e-17	6.69e-16
SLC2A6	0.418928	1.33693	8.96448	3.61e-17	1.21e-15
SH3PXD2B	0.377146	1.29877	8.93837	4.35e-17	1.43e-15
SRPX	0.797722	1.73835	8.93106	4.58e-17	1.5e-15
CASP1	0.289723	1.22241	8.86573	7.29e-17	2.32e-15
C19orf59	0.703394	1.62833	8.83582	9.01e-17	2.79e-15
SIDT1	0.394766	1.31473	8.83106	9.32e-17	2.88e-15
SH3BP4	0.344511	1.26972	8.80956	1.08e-16	3.3e-15
DNAJC5B	0.538175	1.45213	8.78614	1.28e-16	3.86e-15
TNF	0.503226	1.41738	8.76086	1.53e-16	4.53e-15
NCF2	0.277196	1.21184	8.67243	2.85e-16	8.22e-15
PLXNA1	0.279853	1.21407	8.66057	3.09e-16	8.87e-15
C20orf100	0.611565	1.52792	8.63743	3.64e-16	1.03e-14
MOCOS	0.359495	1.28298	8.6368	3.65e-16	1.03e-14
PPP1R3F	0.26613	1.20258	8.61134	4.36e-16	1.21e-14
CDKN2B	0.305254	1.23564	8.6065	4.51e-16	1.25e-14
MYL5	0.341082	1.26671	8.53239	7.56e-16	2.04e-14
TLK1	0.278072	1.21257	8.52114	8.17e-16	2.19e-14
TSC22D3	0.322872	1.25082	8.47235	1.15e-15	3e-14
SUSD3	0.378881	1.30033	8.43024	1.53e-15	3.91e-14
FKBP11	0.320681	1.24892	8.41413	1.71e-15	4.3e-14
CES4	0.899925	1.86597	8.40146	1.87e-15	4.68e-14
PLA2G4B	0.293766	1.22584	8.38198	2.13e-15	5.32e-14
OSBPL10	0.326649	1.2541	8.37066	2.31e-15	5.72e-14
C12orf57	0.372111	1.29425	8.31992	3.27e-15	7.88e-14
MYH3	0.323807	1.25163	8.31423	3.4e-15	8.15e-14
EPHB1	0.384719	1.30561	8.22637	6.18e-15	1.44e-13
IQCK	0.300289	1.23139	8.21451	6.7e-15	1.55e-13
TMEM158	0.492516	1.4069	8.1917	7.82e-15	1.8e-13
MMP25	0.347965	1.27276	8.14734	1.06e-14	2.39e-13
PTAFR	0.294312	1.2263	8.13937	1.11e-14	2.52e-13
GDF15	0.530275	1.4442	8.12149	1.26e-14	2.82e-13
SOD2	0.476769	1.39162	8.11916	1.28e-14	2.86e-13
TCEA3	0.350133	1.27468	8.10268	1.43e-14	3.17e-13
WARS	0.285601	1.21892	8.10061	1.45e-14	3.19e-13
MYO1G	0.439157	1.35581	8.09217	1.53e-14	3.37e-13
C6orf48	0.275777	1.21065	8.06579	1.83e-14	3.97e-13
CD55	0.341355	1.26695	8.06079	1.89e-14	4.08e-13
WWC3	0.305628	1.23596	8.04992	2.03e-14	4.38e-13
SERPINE2	0.441523	1.35804	8.02837	2.35e-14	5.02e-13
SLC12A8	0.447402	1.36358	7.98957	3.04e-14	6.41e-13
CRIM1	0.293866	1.22592	7.98662	3.1e-14	6.52e-13
ASGR1	0.338138	1.26412	7.96161	3.66e-14	7.59e-13
SULT1A4	0.34142	1.267	7.93519	4.37e-14	8.98e-13
FAM117B	0.28583	1.21911	7.92412	4.7e-14	9.64e-13
NQO1	0.372962	1.29501	7.85774	7.3e-14	1.45e-12
CXCL5	0.96825	1.95647	7.84825	7.77e-14	1.54e-12
NFE2	0.36138	1.28465	7.83853	8.28e-14	1.63e-12
IRF7	0.306083	1.23635	7.83166	8.67e-14	1.71e-12
TSHZ3	0.26747	1.20369	7.81234	9.84e-14	1.92e-12
ME1	0.289372	1.22211	7.78609	1.17e-13	2.25e-12
CFB	0.369014	1.29147	7.77605	1.25e-13	2.39e-12
GPR162	0.34819	1.27296	7.76581	1.34e-13	2.54e-12
GBP4	0.312434	1.2418	7.72721	1.72e-13	3.21e-12
XAF1	0.341202	1.26681	7.69598	2.11e-13	3.88e-12
KIAA0319	0.395429	1.31533	7.69491	2.12e-13	3.9e-12
PNMA3	0.328701	1.25588	7.59569	4.04e-13	7.19e-12
CLDN15	0.287545	1.22056	7.55659	5.2e-13	9.11e-12
KCTD15	0.268765	1.20478	7.55142	5.38e-13	9.38e-12
MSC	0.473931	1.38889	7.55075	5.4e-13	9.39e-12
TMEM132A	0.337353	1.26344	7.53908	5.82e-13	1.01e-11
OSCAR	0.326443	1.25392	7.52502	6.37e-13	1.1e-11
NFIX	0.391962	1.31218	7.48625	8.17e-13	1.38e-11
NFKBIZ	0.365537	1.28836	7.48431	8.28e-13	1.39e-11
TMEM2	0.275997	1.21083	7.45775	9.81e-13	1.64e-11
TRPM2	0.30818	1.23814	7.33534	2.13e-12	3.39e-11
CYP26A1	0.317959	1.24657	7.2527	3.59e-12	5.5e-11
C15orf38	0.303856	1.23444	7.23897	3.91e-12	5.97e-11
G0S2	0.352957	1.27718	7.22419	4.29e-12	6.5e-11
SEMA4A	0.364831	1.28773	7.11219	8.62e-12	1.25e-10
NOTCH3	0.311255	1.24079	7.06061	1.18e-11	1.69e-10
TNFAIP2	0.306859	1.23701	7.00351	1.68e-11	2.35e-10
OAF	0.317887	1.2465	6.98285	1.91e-11	2.64e-10
GADD45A	0.307817	1.23783	6.96228	2.16e-11	2.94e-10
CLEC1A	0.313906	1.24307	6.94773	2.37e-11	3.19e-10
SVIL	0.31508	1.24408	6.91277	2.93e-11	3.9e-10
NOV	0.397174	1.31693	6.79367	6e-11	7.59e-10
TIMP1	0.29399	1.22603	6.78554	6.3e-11	7.93e-10
KIAA1618	0.268641	1.20467	6.73179	8.69e-11	1.07e-09
C6orf105	0.386667	1.30737	6.72915	8.83e-11	1.08e-09
PLAC8	0.321681	1.24979	6.72279	9.17e-11	1.12e-09
STEAP3	0.270524	1.20625	6.69419	1.09e-10	1.3e-09
AKR1B1	0.292083	1.22441	6.62133	1.67e-10	1.94e-09
MARCKS	0.274354	1.20945	6.60241	1.87e-10	2.14e-09
PLA2G4C	0.417143	1.33528	6.58147	2.11e-10	2.41e-09
C1RL	0.349766	1.27435	6.57602	2.18e-10	2.48e-09
LOC613037	0.269453	1.20535	6.57109	2.25e-10	2.54e-09
MDK	0.390185	1.31056	6.52233	2.99e-10	3.34e-09
PLEKHF1	0.358279	1.2819	6.46362	4.2e-10	4.59e-09
C15orf52	0.272145	1.2076	6.44572	4.66e-10	5.06e-09
PELI2	0.317893	1.24651	6.42792	5.17e-10	5.57e-09
VCAN	0.411314	1.3299	6.36227	7.54e-10	7.92e-09
CD209	0.447332	1.36352	6.35068	8.05e-10	8.4e-09
EPHX1	0.267857	1.20402	6.33538	8.79e-10	9.08e-09
TEAD2	0.274578	1.20964	6.32861	9.14e-10	9.42e-09
SLC29A1	0.300509	1.23158	6.3221	9.48e-10	9.73e-09
SELM	0.402332	1.32164	6.29475	1.11e-09	1.12e-08
PPAP2B	0.269341	1.20526	6.2102	1.79e-09	1.73e-08
CMTM8	0.291192	1.22365	6.18198	2.09e-09	2.01e-08
CLEC7A	0.323867	1.25168	6.17059	2.23e-09	2.12e-08
ETS2	0.364779	1.28768	6.06669	3.98e-09	3.62e-08
KCNE1	0.308144	1.23811	6.04874	4.4e-09	3.95e-08
LGALS3BP	0.32166	1.24977	5.94408	7.81e-09	6.72e-08
TLR5	0.347615	1.27245	5.91504	9.15e-09	7.81e-08
IL7R	0.471279	1.38634	5.65323	3.71e-08	2.85e-07
ARHGEF5L	0.288847	1.22166	5.63064	4.17e-08	3.19e-07
MCOLN2	0.421579	1.33939	5.61459	4.54e-08	3.44e-07
PSD3	0.308352	1.23829	5.42823	1.19e-07	8.34e-07
S100A8	0.422404	1.34016	5.31894	2.06e-07	1.39e-06
FCER2	0.462258	1.3777	5.29989	2.27e-07	1.52e-06
PADI4	0.434841	1.35176	5.21608	3.44e-07	2.24e-06
OR2A9P	0.29332	1.22546	5.21421	3.47e-07	2.26e-06
ENTHD1	0.304532	1.23502	5.09392	6.26e-07	3.91e-06
AKR1C2	0.460478	1.376	5.08485	6.54e-07	4.07e-06
SMOX	0.285424	1.21877	5.06536	7.18e-07	4.44e-06
AMZ1	0.29439	1.22637	4.94593	1.27e-06	7.5e-06
SERPINA1	0.345887	1.27093	4.88579	1.69e-06	9.74e-06
CXCR4	0.33333	1.25992	4.77052	2.89e-06	1.59e-05
CCR7	0.311827	1.24128	4.75361	3.12e-06	1.71e-05
FOLR3	0.386184	1.30693	4.71312	3.76e-06	2.02e-05
FXYD2	0.369695	1.29208	4.69048	4.17e-06	2.22e-05
SLC47A1	0.290483	1.22305	4.63212	5.43e-06	2.83e-05
GAS6	0.323287	1.25118	4.58779	6.62e-06	3.4e-05
37865	0.307475	1.23754	4.56961	7.18e-06	3.67e-05
VNN1	0.295397	1.22722	4.54288	8.09e-06	4.09e-05
ANKRD29	0.306826	1.23698	4.4647	1.14e-05	5.63e-05
PMP22	0.285972	1.21923	4.43931	1.28e-05	6.24e-05
VWCE	0.284877	1.21831	4.40727	1.47e-05	7.08e-05
RAP1GAP	0.35367	1.27781	4.31715	2.16e-05	0.000100612
MUC20	0.372435	1.29454	4.20617	3.45e-05	0.000153975
IFI27	0.273697	1.2089	4.17553	3.91e-05	0.0001725
SPINK1	0.553062	1.4672	4.14756	4.39e-05	0.000190903
SNHG5	0.355882	1.27977	4.12296	4.86e-05	0.000209426
LILRB5	0.403005	1.32226	4.09724	5.4e-05	0.000230386
FAM134B	0.272476	1.20788	4.07729	5.86e-05	0.000247965
IL1B	0.344571	1.26977	4.04372	6.72e-05	0.000279034
MARCO	0.361379	1.28465	3.97004	9.03e-05	0.000365087
CCL24	0.313271	1.24252	3.92959	0.000105981	0.00042264
AFMID	0.438314	1.35502	3.84242	0.000149097	0.000577631
ALK	0.356019	1.27989	3.81863	0.000163483	0.00062676
FPR1	0.334107	1.2606	3.66085	0.000297635	0.0010742
IFITM3	0.305796	1.2361	3.5713	0.000414418	0.00144826
TP53BP2	0.370896	1.29316	3.48189	0.000572959	0.00194879
PVALB	0.28283	1.21658	3.44371	0.000656634	0.00219616
TM4SF1	0.336568	1.26275	3.36717	0.00085985	0.00279144
LYZ	0.348555	1.27328	3.05481	0.00245703	0.00705506
FLJ10916	0.289997	1.22264	2.7128	0.00706226	0.0178476
KCNF1	0.340293	1.26601	2.67699	0.00784296	0.0195636
TMTC1	0.272501	1.2079	2.44727	0.0149754	0.0343338
GOLGA7B	-0.974246	0.509006	-14.6272	7.74e-37	2.55e-34
GCC1	0.261167	1.19845	13.9337	2.8e-34	7.62e-32
FAIM3	-1.10785	0.463984	-13.6984	2.04e-33	5.22e-31
LPL	-0.917737	0.529339	-13.552	7.01e-33	1.72e-30
SPRY2	-0.623625	0.649038	-13.5354	8.05e-33	1.94e-30
NUMB	-0.340602	0.789711	-13.0698	3.97e-31	8.86e-29
SLC16A10	-0.956375	0.51535	-12.9637	9.6e-31	2.11e-28
SH2B3	-0.257108	0.836764	-12.9606	9.85e-31	2.12e-28
DUSP2	-0.606523	0.656777	-12.811	3.41e-30	6.89e-28
FHL1	-0.78589	0.579994	-12.7739	4.64e-30	9.21e-28
IL28RA	-0.934844	0.523099	-12.7315	6.59e-30	1.25e-27
USP3	0.239227	1.18036	12.4967	4.58e-29	8.18e-27
TRAK2	0.203918	1.15182	12.4736	5.54e-29	9.62e-27
C5orf5	-0.272101	0.828113	-12.4599	6.2e-29	1.06e-26
TALDO1	0.252667	1.19141	12.382	1.18e-28	1.93e-26
TNFRSF21	-0.860452	0.55078	-12.3405	1.65e-28	2.69e-26
KCNK13	-0.557884	0.679298	-12.3377	1.69e-28	2.71e-26
MYOZ1	-0.524673	0.695117	-12.2057	4.98e-28	7.6e-26
RASL11B	-0.974205	0.50902	-12.2016	5.15e-28	7.76e-26
CXorf57	-0.559877	0.67836	-12.1864	5.83e-28	8.68e-26
GALM	-0.586334	0.666033	-12.1095	1.09e-27	1.57e-25
PATL1	0.20857	1.15554	12.0789	1.4e-27	1.99e-25
LARS	0.216998	1.16231	12.0438	1.87e-27	2.62e-25
PHLDA1	-0.691205	0.619337	-12.0253	2.17e-27	3.01e-25
NEDD9	-0.464875	0.724534	-11.8948	6.26e-27	8.32e-25
LMO2	-0.329678	0.795714	-11.8308	1.05e-26	1.35e-24
EPB41L1	-0.503156	0.705562	-11.8298	1.06e-26	1.35e-24
CDK4	0.202304	1.15053	11.7513	2e-26	2.5e-24
FEM1B	-0.318718	0.801782	-11.7153	2.67e-26	3.27e-24
ERCC1	-0.426694	0.743965	-11.6842	3.43e-26	4.16e-24
AURKA	-0.33317	0.79379	-11.683	3.47e-26	4.17e-24
RPL4	0.20812	1.15518	11.678	3.61e-26	4.29e-24
SLC39A10	-0.401175	0.757241	-11.6051	6.48e-26	7.37e-24
CD276	-0.469846	0.722041	-11.605	6.49e-26	7.37e-24
IDH1	0.215786	1.16134	11.5831	7.73e-26	8.63e-24
ALCAM	-0.407071	0.754153	-11.5758	8.2e-26	9.08e-24
SIAH2	0.257002	1.19499	11.568	8.73e-26	9.58e-24
CXXC5	-0.30756	0.808007	-11.5393	1.1e-25	1.18e-23
MYO6	-0.40168	0.756976	-11.5247	1.24e-25	1.32e-23
DHRS9	-0.658473	0.633549	-11.4933	1.59e-25	1.67e-23
WWTR1	-0.592227	0.663318	-11.4864	1.68e-25	1.74e-23
MS4A4A	-0.525651	0.694646	-11.4364	2.5e-25	2.57e-23
PSCD4	-0.272051	0.828141	-11.4309	2.62e-25	2.66e-23
PRKCA	-0.404259	0.755624	-11.34	5.4e-25	5.32e-23
SIAH1	0.228392	1.17153	11.3091	6.91e-25	6.7e-23
EIF1	0.223107	1.16724	11.2676	9.62e-25	9.25e-23
NSMAF	0.243052	1.18349	11.2351	1.24e-24	1.18e-22
AFAP1L1	-0.774473	0.584602	-11.1467	2.51e-24	2.34e-22
SCARB2	-0.247579	0.842309	-11.1458	2.52e-24	2.34e-22
FGD4	-0.277693	0.824909	-11.1399	2.65e-24	2.42e-22
E2F6	0.198838	1.14777	11.1022	3.57e-24	3.21e-22
TIMP3	-0.885104	0.541448	-11.091	3.9e-24	3.48e-22
RHOBTB2	-0.377629	0.769702	-11.0808	4.22e-24	3.74e-22
DNAJA3	0.220516	1.16515	10.9985	8.08e-24	7.11e-22
FABP4	-0.974045	0.509077	-10.9724	9.92e-24	8.61e-22
LARGE	-0.501435	0.706404	-10.9613	1.08e-23	9.33e-22
GLIPR1	-0.283744	0.821457	-10.9598	1.1e-23	9.38e-22
RABL4	0.250937	1.18998	10.906	1.67e-23	1.41e-21
ANP32B	0.14142	1.10299	10.9057	1.67e-23	1.41e-21
CTSL2	-0.543047	0.68632	-10.9024	1.72e-23	1.44e-21
LAPTM5	-0.20918	0.865029	-10.8955	1.81e-23	1.5e-21
EXD2	-0.200947	0.86998	-10.8912	1.88e-23	1.54e-21
RAB40B	-0.541033	0.687279	-10.8474	2.64e-23	2.16e-21
PGK1	-0.217119	0.860282	-10.8073	3.62e-23	2.9e-21
HSD17B10	0.233295	1.17552	10.8003	3.82e-23	3.04e-21
CXorf38	-0.213046	0.862714	-10.7962	3.95e-23	3.11e-21
DOCK10	-0.357993	0.780249	-10.796	3.95e-23	3.11e-21
CASK	0.214493	1.1603	10.7922	4.07e-23	3.18e-21
PODXL	-0.615323	0.652784	-10.7887	4.18e-23	3.25e-21
ACSL3	0.255915	1.19409	10.7766	4.6e-23	3.55e-21
GTDC1	0.23518	1.17705	10.7512	5.61e-23	4.28e-21
UBTD1	-0.31951	0.801342	-10.7299	6.62e-23	5.02e-21
USP2	-0.362786	0.777661	-10.7249	6.88e-23	5.18e-21
KIAA1539	-0.252206	0.839612	-10.7181	7.25e-23	5.43e-21
BCL2L13	0.19989	1.14861	10.7157	7.39e-23	5.5e-21
CNKSR3	-0.543545	0.686083	-10.7024	8.2e-23	6.05e-21
SPOCD1	-0.718276	0.607823	-10.6628	1.12e-22	7.97e-21
RIN2	-0.289089	0.818419	-10.6062	1.73e-22	1.22e-20
C13orf15	-0.377133	0.769966	-10.591	1.95e-22	1.37e-20
CDK5	-0.301253	0.811547	-10.5802	2.12e-22	1.48e-20
CAB39	-0.223618	0.856415	-10.5761	2.19e-22	1.52e-20
LAT2	-0.339426	0.790356	-10.5341	3.02e-22	2.08e-20
GSTP1	0.214597	1.16038	10.5172	3.45e-22	2.35e-20
GUK1	-0.192705	0.874964	-10.4967	4.04e-22	2.74e-20
PGD	0.258944	1.1966	10.4896	4.27e-22	2.88e-20
TKT	0.247204	1.1869	10.4726	4.86e-22	3.25e-20
PLA2G15	-0.321505	0.800235	-10.4344	6.53e-22	4.34e-20
ZBTB24	0.163003	1.11962	10.4332	6.59e-22	4.36e-20
C9orf16	-0.322221	0.799837	-10.4308	6.71e-22	4.42e-20
ARID5B	-0.353184	0.782855	-10.385	9.54e-22	6.18e-20
ATP8B4	-0.574725	0.671414	-10.3809	9.84e-22	6.34e-20
ITGB5	-0.412732	0.751199	-10.3629	1.13e-21	7.21e-20
MYL9	-0.549622	0.683199	-10.3585	1.17e-21	7.42e-20
MTUS1	-0.511234	0.701622	-10.3552	1.2e-21	7.57e-20
ANO5	-0.404021	0.755749	-10.3536	1.21e-21	7.63e-20
NXT1	0.206914	1.15422	10.3346	1.4e-21	8.78e-20
RBBP8	0.203738	1.15168	10.3334	1.42e-21	8.81e-20
RAB11FIP2	0.199465	1.14827	10.3274	1.48e-21	9.18e-20
CRABP2	-0.963716	0.512735	-10.3259	1.5e-21	9.24e-20
ISCU	0.1842	1.13619	10.2925	1.94e-21	1.18e-19
ASPHD1	-0.569203	0.673989	-10.2852	2.05e-21	1.24e-19
RPP21	0.212107	1.15838	10.2849	2.05e-21	1.24e-19
TGM2	-0.748784	0.595105	-10.2801	2.13e-21	1.27e-19
CCND2	-0.689096	0.620242	-10.26	2.49e-21	1.47e-19
RILPL2	0.262603	1.19964	10.1995	3.94e-21	2.26e-19
RNF128	-0.399481	0.758131	-10.1573	5.44e-21	3.1e-19
C12orf44	0.207998	1.15508	10.1563	5.48e-21	3.11e-19
AGPS	0.256532	1.1946	10.1483	5.82e-21	3.28e-19
STAG1	0.194396	1.14425	10.1474	5.86e-21	3.29e-19
SUPV3L1	0.26205	1.19918	10.1462	5.92e-21	3.3e-19
PRPSAP1	0.174173	1.12832	10.1399	6.21e-21	3.45e-19
KANK1	-0.526558	0.694209	-10.1214	7.14e-21	3.93e-19
OSGIN2	0.244359	1.18457	10.0963	8.64e-21	4.74e-19
DYNC1LI2	0.151457	1.11069	10.0937	8.81e-21	4.81e-19
GPER	-0.739306	0.599027	-10.0811	9.7e-21	5.27e-19
EPN2	-0.404206	0.755652	-10.0749	1.02e-20	5.5e-19
SLC45A3	-0.613838	0.653456	-10.041	1.31e-20	7.01e-19
SDS	-0.737907	0.599609	-10.0034	1.75e-20	9.21e-19
GPX4	0.201249	1.14969	9.96744	2.29e-20	1.2e-18
CLINT1	0.225038	1.16881	9.95803	2.46e-20	1.28e-18
DNAJB2	-0.235915	0.849146	-9.94075	2.8e-20	1.45e-18
PTGES2	0.208371	1.15538	9.93779	2.86e-20	1.47e-18
SEPSECS	-0.194	0.874179	-9.92809	3.08e-20	1.58e-18
ATOX1	0.241521	1.18224	9.92724	3.1e-20	1.58e-18
MLST8	0.21402	1.15992	9.92603	3.13e-20	1.59e-18
COLQ	-0.525441	0.694747	-9.91835	3.31e-20	1.68e-18
SLC7A8	-0.578611	0.669608	-9.90636	3.62e-20	1.83e-18
PPM1E	-0.386025	0.765235	-9.89113	4.06e-20	2.04e-18
PPP2R5E	0.170158	1.12518	9.88776	4.17e-20	2.08e-18
NES	-0.64158	0.64101	-9.88358	4.3e-20	2.14e-18
C1orf54	-0.495263	0.709432	-9.88328	4.31e-20	2.14e-18
S100A16	-0.47055	0.721689	-9.87763	4.5e-20	2.21e-18
MTPN	-0.160829	0.894511	-9.87408	4.62e-20	2.26e-18
ZNF770	0.167418	1.12305	9.86176	5.06e-20	2.47e-18
C2orf7	-0.257497	0.836538	-9.85251	5.43e-20	2.64e-18
ARHGEF3	-0.245166	0.843719	-9.84084	5.92e-20	2.87e-18
TIMM44	0.194731	1.14451	9.82533	6.65e-20	3.21e-18
KCNJ2	-0.533115	0.691061	-9.81781	7.04e-20	3.38e-18
ETNK1	-0.274256	0.826877	-9.80043	8.01e-20	3.84e-18
NUDT14	0.24187	1.18252	9.76604	1.04e-19	4.94e-18
RPS5	0.182079	1.13452	9.74906	1.18e-19	5.55e-18
AQP9	-0.436015	0.739174	-9.74582	1.2e-19	5.66e-18
EVL	-0.376655	0.770221	-9.72244	1.43e-19	6.69e-18
RACGAP1	-0.236837	0.848604	-9.72039	1.46e-19	6.77e-18
GPD1	-0.469997	0.721966	-9.71607	1.5e-19	6.96e-18
ENTPD1	-0.489455	0.712294	-9.69995	1.7e-19	7.79e-18
DNAJC10	0.225818	1.16944	9.67644	2.02e-19	9.21e-18
CENPL	-0.203039	0.868719	-9.6702	2.11e-19	9.61e-18
MMP19	-0.470074	0.721928	-9.66699	2.17e-19	9.81e-18
SPG3A	-0.416792	0.749089	-9.65317	2.4e-19	1.08e-17
PTPN7	-0.404055	0.755731	-9.64573	2.54e-19	1.14e-17
IL1RN	-0.634232	0.644284	-9.63973	2.65e-19	1.19e-17
DNTTIP1	-0.197374	0.872136	-9.61212	3.25e-19	1.45e-17
HDDC3	0.209857	1.15657	9.57719	4.21e-19	1.86e-17
GPC3	-0.388916	0.763703	-9.57443	4.3e-19	1.89e-17
C2orf43	-0.248178	0.841959	-9.55519	4.95e-19	2.17e-17
ZNF142	0.260589	1.19797	9.53977	5.55e-19	2.42e-17
ST6GALNAC6	-0.296998	0.813945	-9.53288	5.84e-19	2.53e-17
TNFRSF14	0.230455	1.1732	9.52611	6.14e-19	2.65e-17
PTPRO	-0.225955	0.855029	-9.52276	6.29e-19	2.7e-17
C1orf218	-0.240367	0.84653	-9.5119	6.82e-19	2.92e-17
UCHL5IP	0.244255	1.18448	9.51046	6.89e-19	2.94e-17
HADH2	0.199821	1.14856	9.49874	7.51e-19	3.19e-17
AHCYL1	0.201733	1.15008	9.4948	7.73e-19	3.28e-17
SCIN	-0.597588	0.660858	-9.47649	8.85e-19	3.71e-17
C13orf18	-0.489603	0.712221	-9.46631	9.53e-19	3.99e-17
NMB	-0.529109	0.692983	-9.46522	9.61e-19	4e-17
ITPKB	-0.329342	0.795899	-9.45607	1.03e-18	4.27e-17
NSUN4	0.172751	1.12721	9.44925	1.08e-18	4.47e-17
HCK	0.182986	1.13523	9.44804	1.09e-18	4.5e-17
CD72	-0.284346	0.821114	-9.44458	1.12e-18	4.6e-17
ZFAND2B	0.177089	1.1306	9.4432	1.13e-18	4.63e-17
PSMG1	0.211365	1.15778	9.43936	1.16e-18	4.73e-17
PGAM1	-0.300915	0.811738	-9.43934	1.16e-18	4.73e-17
RGS2	-0.454862	0.72958	-9.43438	1.2e-18	4.89e-17
TMEM41B	0.182977	1.13522	9.42	1.34e-18	5.42e-17
CAMK2B	-0.677557	0.625223	-9.41213	1.42e-18	5.72e-17
PLK4	-0.286235	0.820039	-9.40483	1.5e-18	6.01e-17
GPR120	-0.462003	0.725978	-9.39635	1.59e-18	6.38e-17
SPP1	-0.45944	0.727269	-9.39017	1.67e-18	6.65e-17
SLC27A2	-0.263627	0.832991	-9.3876	1.7e-18	6.74e-17
RHBDD1	0.150484	1.10994	9.37163	1.91e-18	7.55e-17
UBR7	-0.224498	0.855892	-9.37049	1.92e-18	7.59e-17
MYST1	0.188756	1.13978	9.3329	2.53e-18	9.95e-17
FABP5	-0.350003	0.784582	-9.32439	2.69e-18	1.05e-16
PIGB	-0.207406	0.866093	-9.32248	2.73e-18	1.06e-16
RPL18A	0.167369	1.12301	9.31556	2.87e-18	1.11e-16
CCNB2	-0.435566	0.739404	-9.31332	2.92e-18	1.13e-16
C15orf27	-0.537007	0.689199	-9.30794	3.04e-18	1.17e-16
SYNGR1	-0.370668	0.773424	-9.29527	3.33e-18	1.27e-16
OXER1	-0.373358	0.771984	-9.2941	3.36e-18	1.28e-16
TCTEX1D2	-0.559538	0.678519	-9.2864	3.55e-18	1.35e-16
TOMM40L	-0.214257	0.86199	-9.2842	3.61e-18	1.37e-16
SFXN3	-0.244038	0.844379	-9.2829	3.64e-18	1.38e-16
KLHL12	0.171872	1.12652	9.27458	3.87e-18	1.45e-16
RHOC	-0.249852	0.840983	-9.26575	4.13e-18	1.54e-16
MLLT11	-0.434833	0.739779	-9.26406	4.18e-18	1.56e-16
THADA	-0.312926	0.805007	-9.24823	4.68e-18	1.74e-16
RPS3	0.202688	1.15084	9.24612	4.76e-18	1.76e-16
CDYL	0.16255	1.11926	9.23743	5.07e-18	1.86e-16
SLC1A4	-0.372495	0.772445	-9.21306	6.05e-18	2.21e-16
ZNF598	0.181038	1.1337	9.19662	6.81e-18	2.47e-16
CXADR	-0.597246	0.661014	-9.18585	7.36e-18	2.67e-16
ZNF275	0.187657	1.13891	9.18555	7.38e-18	2.67e-16
ADARB1	-0.305092	0.809391	-9.17831	7.77e-18	2.8e-16
COL22A1	-0.648751	0.637832	-9.16918	8.3e-18	2.98e-16
NR2C2AP	0.219161	1.16406	9.16418	8.61e-18	3.08e-16
DKC1	0.159745	1.11709	9.16099	8.81e-18	3.15e-16
NLRC4	0.214773	1.16052	9.13688	1.05e-17	3.71e-16
MAPRE2	-0.223891	0.856253	-9.12046	1.18e-17	4.17e-16
CCND1	-0.92044	0.528348	-9.11017	1.27e-17	4.48e-16
ANTXR2	-0.256289	0.837239	-9.10821	1.29e-17	4.53e-16
SSR1	0.146162	1.10662	9.08498	1.52e-17	5.33e-16
PGBD5	-0.597341	0.660971	-9.08279	1.55e-17	5.4e-16
SH3BGRL3	-0.247912	0.842115	-9.07294	1.66e-17	5.78e-16
LOC54103	0.254391	1.19283	9.06165	1.8e-17	6.25e-16
NCAPH	-0.381866	0.767444	-9.03912	2.12e-17	7.27e-16
MERTK	-0.515314	0.699641	-9.03413	2.19e-17	7.51e-16
HPGD	-0.759278	0.590792	-9.02648	2.32e-17	7.92e-16
C1orf115	-0.524383	0.695256	-9.0191	2.44e-17	8.32e-16
MRGPRF	-0.495733	0.709201	-9.00494	2.7e-17	9.19e-16
TPM4	-0.314344	0.804217	-9.00434	2.72e-17	9.2e-16
SIGLECP3	-0.365741	0.77607	-8.99792	2.84e-17	9.61e-16
CARS	0.221462	1.16591	8.98994	3.01e-17	1.01e-15
EEF2	0.161361	1.11834	8.97788	3.28e-17	1.1e-15
TNFAIP8L3	-0.494315	0.709899	-8.97225	3.42e-17	1.14e-15
CDCA8	-0.261614	0.834154	-8.96289	3.65e-17	1.22e-15
RGS1	-0.669318	0.628804	-8.95715	3.8e-17	1.26e-15
CCDC92	0.248931	1.18833	8.95514	3.86e-17	1.28e-15
ZFAND5	0.122723	1.08879	8.94742	4.08e-17	1.35e-15
CA2	-0.41039	0.75242	-8.94338	4.2e-17	1.38e-15
HK3	-0.395631	0.760157	-8.93809	4.36e-17	1.43e-15
HEATR6	0.199188	1.14805	8.93188	4.55e-17	1.49e-15
MOAP1	-0.187319	0.878236	-8.92364	4.83e-17	1.57e-15
CD82	-0.308733	0.80735	-8.91608	5.1e-17	1.66e-15
TGIF1	0.202816	1.15094	8.9086	5.38e-17	1.74e-15
RAB7B	-0.325776	0.797869	-8.88758	6.24e-17	2.02e-15
DIXDC1	-0.412868	0.751129	-8.88588	6.32e-17	2.04e-15
SECISBP2	0.157077	1.11503	8.88438	6.38e-17	2.05e-15
CCNE2	-0.452302	0.730876	-8.88319	6.44e-17	2.06e-15
INTS4	0.161756	1.11865	8.87385	6.88e-17	2.2e-15
TLN1	-0.206033	0.866918	-8.86469	7.34e-17	2.34e-15
ITGAM	-0.263005	0.83335	-8.8585	7.67e-17	2.43e-15
TK1	-0.484261	0.714863	-8.85706	7.75e-17	2.45e-15
PPRC1	0.168221	1.12367	8.85531	7.85e-17	2.48e-15
TPX2	-0.303573	0.810243	-8.85078	8.1e-17	2.55e-15
ADSL	0.14148	1.10304	8.84796	8.27e-17	2.6e-15
SNX10	-0.350861	0.784116	-8.84629	8.36e-17	2.62e-15
FKBP5	0.260203	1.19765	8.84577	8.4e-17	2.62e-15
CWF19L1	0.21762	1.16281	8.84201	8.62e-17	2.69e-15
NIT2	0.188965	1.13995	8.84054	8.71e-17	2.71e-15
TXNIP	-0.371499	0.772979	-8.83562	9.02e-17	2.79e-15
PPPDE2	0.207522	1.1547	8.82941	9.43e-17	2.9e-15
RING1	0.146688	1.10702	8.82457	9.75e-17	3e-15
ZNF597	-0.165953	0.891339	-8.81732	1.03e-16	3.15e-15
DPH5	0.185894	1.13752	8.81337	1.06e-16	3.23e-15
SLAMF9	-0.4691	0.722415	-8.81115	1.07e-16	3.27e-15
STOML2	0.142546	1.10385	8.79221	1.23e-16	3.72e-15
ACOX2	-0.677309	0.625331	-8.79129	1.23e-16	3.73e-15
ATP1B1	-0.385535	0.765495	-8.79101	1.24e-16	3.73e-15
CDCA5	-0.427981	0.743301	-8.78506	1.29e-16	3.88e-15
UCHL3	-0.204499	0.86784	-8.78326	1.31e-16	3.92e-15
OTUB2	-0.339894	0.790099	-8.78233	1.31e-16	3.93e-15
PXMP2	-0.240791	0.846281	-8.78	1.34e-16	3.99e-15
FUNDC1	-0.171682	0.887807	-8.77926	1.34e-16	4e-15
PRPF19	0.188233	1.13937	8.76097	1.53e-16	4.53e-15
FAM109A	-0.216459	0.860675	-8.74967	1.65e-16	4.89e-15
SYNJ1	-0.198076	0.871712	-8.74918	1.66e-16	4.9e-15
FH	-0.22908	0.853179	-8.73678	1.81e-16	5.33e-15
BTBD6	0.186625	1.1381	8.71394	2.13e-16	6.24e-15
GRAMD3	-0.251555	0.839991	-8.69813	2.38e-16	6.96e-15
MCM10	-0.380504	0.768169	-8.68446	2.62e-16	7.64e-15
MRPS18A	0.203892	1.1518	8.68153	2.67e-16	7.77e-15
HTRA1	-0.822422	0.565492	-8.68147	2.67e-16	7.77e-15
C20orf196	0.239706	1.18075	8.67886	2.72e-16	7.89e-15
SPINT1	-0.336352	0.792041	-8.67823	2.73e-16	7.91e-15
ITPRIP	-0.222916	0.856832	-8.67106	2.87e-16	8.28e-15
IL20RB	0.230351	1.17312	8.67007	2.89e-16	8.32e-15
RPAIN	0.147014	1.10728	8.65762	3.16e-16	9.03e-15
GALNT12	-0.584282	0.666981	-8.6569	3.17e-16	9.06e-15
RIPK2	0.187609	1.13887	8.65401	3.24e-16	9.22e-15
PSMB7	0.154463	1.11301	8.64747	3.39e-16	9.63e-15
SLITRK4	-0.352639	0.78315	-8.64092	3.55e-16	1.01e-14
ZNF366	-0.368214	0.774741	-8.63134	3.79e-16	1.07e-14
EXOSC1	0.130708	1.09483	8.63061	3.81e-16	1.07e-14
FMO4	-0.204651	0.867749	-8.62169	4.06e-16	1.14e-14
SYVN1	0.182064	1.13451	8.62058	4.09e-16	1.14e-14
THOC6	0.182607	1.13493	8.61795	4.17e-16	1.16e-14
SPRED1	-0.35755	0.780489	-8.603	4.62e-16	1.28e-14
MAT2A	0.140038	1.10193	8.58703	5.17e-16	1.43e-14
GPRIN3	-0.289674	0.818087	-8.57353	5.68e-16	1.57e-14
C11orf1	-0.244945	0.843848	-8.57281	5.71e-16	1.57e-14
DNAJC9	-0.201372	0.869723	-8.56591	5.99e-16	1.65e-14
ZNF259	0.187782	1.13901	8.56547	6.01e-16	1.65e-14
STAC2	-0.281429	0.822776	-8.5646	6.04e-16	1.65e-14
ITGB1	-0.139701	0.907708	-8.56207	6.15e-16	1.68e-14
TRIP13	-0.41221	0.751471	-8.5597	6.25e-16	1.7e-14
STX12	-0.149436	0.901603	-8.55722	6.36e-16	1.73e-14
KLF11	0.205426	1.15303	8.55467	6.47e-16	1.76e-14
PRC1	-0.517	0.698823	-8.54568	6.89e-16	1.86e-14
RARA	-0.297679	0.81356	-8.53063	7.65e-16	2.06e-14
ERRFI1	0.25473	1.19311	8.52335	8.05e-16	2.16e-14
SEZ6L2	-0.601153	0.659227	-8.51632	8.45e-16	2.26e-14
PDXP	0.194937	1.14467	8.51547	8.5e-16	2.27e-14
ADRA2B	-0.196349	0.872756	-8.50594	9.08e-16	2.42e-14
GMPPA	0.192041	1.14238	8.50388	9.21e-16	2.45e-14
FAM102A	0.250535	1.18965	8.49707	9.65e-16	2.56e-14
MELK	-0.420967	0.746924	-8.48976	1.02e-15	2.69e-14
TACC1	0.15614	1.1143	8.48716	1.03e-15	2.73e-14
RNF41	0.193939	1.14388	8.47918	1.09e-15	2.88e-14
TM4SF19	-0.445304	0.73443	-8.47565	1.12e-15	2.94e-14
ZNF821	0.243009	1.18346	8.47547	1.12e-15	2.94e-14
PPP2R1A	-0.180952	0.882121	-8.47213	1.15e-15	3e-14
FAM20C	-0.269802	0.829433	-8.4672	1.19e-15	3.1e-14
TMEM117	-0.369389	0.77411	-8.46189	1.23e-15	3.21e-14
LYSMD2	0.251052	1.19007	8.46037	1.24e-15	3.23e-14
SPON2	-0.599908	0.659796	-8.45434	1.3e-15	3.36e-14
CYB5R1	0.220765	1.16535	8.45401	1.3e-15	3.36e-14
PTCRA	-0.373542	0.771885	-8.45043	1.33e-15	3.44e-14
IMPDH2	0.17905	1.13214	8.44862	1.35e-15	3.48e-14
RGS18	-0.43568	0.739345	-8.44421	1.39e-15	3.58e-14
FOXJ3	0.125178	1.09064	8.43831	1.45e-15	3.72e-14
ID2	-0.264946	0.83223	-8.43642	1.47e-15	3.76e-14
MAP3K7IP2	-0.21155	0.863609	-8.43533	1.48e-15	3.78e-14
FOS	-0.446123	0.734013	-8.42861	1.55e-15	3.94e-14
HAX1	0.192628	1.14284	8.42369	1.6e-15	4.07e-14
ANKS1A	-0.153051	0.899346	-8.4213	1.63e-15	4.13e-14
TPST1	-0.357592	0.780466	-8.41708	1.68e-15	4.24e-14
WDR92	-0.223498	0.856486	-8.41508	1.7e-15	4.29e-14
DCPS	0.205353	1.15297	8.41424	1.71e-15	4.3e-14
FLRT2	-0.437788	0.738266	-8.4088	1.78e-15	4.46e-14
RPUSD3	0.148525	1.10844	8.39229	1.99e-15	4.97e-14
STS-1	-0.322028	0.799945	-8.38781	2.05e-15	5.12e-14
CCNA2	-0.40558	0.754933	-8.37086	2.3e-15	5.72e-14
TIMELESS	0.176201	1.1299	8.36881	2.34e-15	5.78e-14
MSR1	-0.583452	0.667365	-8.35715	2.53e-15	6.25e-14
KIFC1	-0.403934	0.755794	-8.35387	2.59e-15	6.38e-14
FBXO38	-0.239734	0.846902	-8.35371	2.59e-15	6.38e-14
CPT2	-0.187675	0.87802	-8.35327	2.6e-15	6.38e-14
HERPUD1	0.174074	1.12824	8.3514	2.63e-15	6.45e-14
BST1	0.237278	1.17877	8.34946	2.67e-15	6.53e-14
ACTRT1	-0.228658	0.853428	-8.34766	2.7e-15	6.6e-14
TMEM216	0.20412	1.15198	8.34023	2.84e-15	6.93e-14
ACAD8	-0.176443	0.884882	-8.33906	2.86e-15	6.97e-14
SEC14L2	-0.306047	0.808855	-8.33666	2.91e-15	7.07e-14
LSP1	-0.454838	0.729592	-8.33331	2.98e-15	7.22e-14
NDUFAF2	0.175298	1.1292	8.33259	2.99e-15	7.24e-14
C3orf39	-0.157486	0.896586	-8.31865	3.29e-15	7.94e-14
LMO4	0.258723	1.19642	8.31414	3.4e-15	8.15e-14
HDAC9	-0.251672	0.839922	-8.31305	3.42e-15	8.2e-14
TBC1D4	-0.252253	0.839584	-8.30698	3.57e-15	8.53e-14
CEP55	-0.404449	0.755525	-8.30006	3.74e-15	8.92e-14
GPC4	-0.496173	0.708985	-8.29079	3.98e-15	9.49e-14
CISD2	0.185122	1.13691	8.27967	4.3e-15	1.02e-13
KIAA0773	-0.208194	0.86562	-8.26614	4.71e-15	1.12e-13
SPAG7	0.151847	1.11099	8.26415	4.78e-15	1.13e-13
PARP14	0.211357	1.15778	8.25101	5.22e-15	1.23e-13
ASAP1	-0.233266	0.850707	-8.24415	5.47e-15	1.29e-13
TTK	-0.372925	0.772215	-8.24129	5.58e-15	1.31e-13
CD300LB	-0.508364	0.703019	-8.2343	5.85e-15	1.37e-13
TIGD2	0.214642	1.16042	8.23418	5.86e-15	1.37e-13
FABP5L3	-0.288749	0.818611	-8.23131	5.97e-15	1.4e-13
ELMO2	-0.133556	0.911582	-8.22543	6.22e-15	1.45e-13
PLCB2	-0.248009	0.842057	-8.21978	6.46e-15	1.5e-13
TBC1D10C	-0.302117	0.811061	-8.21541	6.65e-15	1.55e-13
ZNF395	-0.339617	0.790251	-8.21352	6.74e-15	1.56e-13
Magmas	0.196451	1.14588	8.21159	6.83e-15	1.58e-13
UBE2C	-0.582576	0.66777	-8.20341	7.22e-15	1.67e-13
SEC61A1	0.157494	1.11535	8.19216	7.79e-15	1.79e-13
GNE	0.181035	1.1337	8.19109	7.85e-15	1.8e-13
RPL17	0.223197	1.16732	8.1851	8.17e-15	1.87e-13
ZNF25	0.170752	1.12565	8.18302	8.29e-15	1.89e-13
DNPEP	0.177831	1.13118	8.16814	9.17e-15	2.09e-13
KIAA0240	0.1563	1.11443	8.16342	9.46e-15	2.16e-13
C19orf28	-0.329254	0.795948	-8.15204	1.02e-14	2.32e-13
BTBD7	0.19492	1.14466	8.15096	1.03e-14	2.34e-13
NGRN	0.130382	1.09458	8.13452	1.15e-14	2.6e-13
DMAP1	0.169645	1.12478	8.13361	1.16e-14	2.61e-13
COPZ2	0.245545	1.18554	8.1205	1.26e-14	2.84e-13
YPEL4	-0.354896	0.781926	-8.11032	1.35e-14	3.03e-13
PSMB10	0.156676	1.11472	8.10757	1.38e-14	3.08e-13
CENTA1	0.2587	1.1964	8.10719	1.38e-14	3.08e-13
ERMP1	-0.283284	0.821718	-8.10168	1.44e-14	3.19e-13
ASPSCR1	0.20172	1.15007	8.10115	1.44e-14	3.19e-13
SSR4	0.171831	1.12649	8.1008	1.44e-14	3.19e-13
LONRF3	-0.20873	0.865299	-8.09511	1.5e-14	3.31e-13
SSBP3	-0.421706	0.746541	-8.09075	1.54e-14	3.39e-13
ZZZ3	0.216738	1.1621	8.09066	1.55e-14	3.39e-13
CAP1	-0.130182	0.913716	-8.08592	1.6e-14	3.49e-13
PHF7	0.177677	1.13106	8.08483	1.61e-14	3.51e-13
FRMD4A	-0.292271	0.816616	-8.07417	1.73e-14	3.77e-13
C3orf26	0.235636	1.17743	8.07103	1.76e-14	3.84e-13
XPO6	0.130932	1.095	8.06493	1.84e-14	3.99e-13
DHRS4	0.178607	1.13179	8.06391	1.85e-14	4.01e-13
TRAM1	0.110849	1.07986	8.06218	1.87e-14	4.05e-13
DIRC2	0.205383	1.15299	8.04858	2.05e-14	4.41e-13
RAMP1	-0.471177	0.721376	-8.04408	2.11e-14	4.54e-13
APBB1IP	-0.188311	0.877632	-8.03203	2.29e-14	4.91e-13
ABCD1	-0.353945	0.782441	-8.02935	2.33e-14	4.99e-13
CCNB1	-0.281549	0.822707	-8.02288	2.43e-14	5.19e-13
ALKBH7	0.189394	1.14028	8.02282	2.44e-14	5.19e-13
RB1CC1	0.170364	1.12534	8.01233	2.61e-14	5.56e-13
MAP1LC3A	-0.380374	0.768239	-8.01155	2.63e-14	5.58e-13
TEX264	-0.161366	0.894178	-8.00781	2.69e-14	5.71e-13
ATP5D	-0.221791	0.8575	-8.00445	2.75e-14	5.83e-13
PRKCE	0.236518	1.17815	8.00242	2.79e-14	5.9e-13
UBE2T	-0.271294	0.828576	-7.98911	3.05e-14	6.42e-13
WRN	0.144391	1.10526	7.98631	3.11e-14	6.52e-13
MAP2K1	-0.135636	0.910268	-7.97502	3.35e-14	7.02e-13
METTL7A	-0.302553	0.810816	-7.97418	3.37e-14	7.05e-13
ASAP3	0.205284	1.15291	7.97271	3.4e-14	7.1e-13
TNFRSF12A	-0.35532	0.781696	-7.9717	3.43e-14	7.14e-13
SNX27	0.182893	1.13516	7.97064	3.45e-14	7.18e-13
QPRT	-0.439474	0.737404	-7.96633	3.55e-14	7.38e-13
KCTD6	-0.150512	0.90093	-7.96339	3.62e-14	7.51e-13
KIAA0101	-0.687633	0.620872	-7.96019	3.7e-14	7.64e-13
CDC2	-0.49085	0.711606	-7.94923	3.98e-14	8.21e-13
AADACL1	-0.239758	0.846887	-7.94226	4.17e-14	8.59e-13
CNIH3	-0.353168	0.782863	-7.92578	4.65e-14	9.55e-13
PUS7	0.24865	1.1881	7.9231	4.73e-14	9.69e-13
DPYSL2	0.164526	1.1208	7.92163	4.78e-14	9.77e-13
CES3	-0.274442	0.82677	-7.91496	5e-14	1.02e-12
CCDC22	0.176549	1.13018	7.91027	5.15e-14	1.05e-12
C6orf106	0.174364	1.12847	7.90737	5.25e-14	1.07e-12
MLLT10	0.171483	1.12622	7.90701	5.27e-14	1.07e-12
BAT5	-0.160082	0.894974	-7.90689	5.27e-14	1.07e-12
FAM44B	0.121398	1.08779	7.90445	5.36e-14	1.08e-12
METTL11A	0.18331	1.13549	7.90369	5.38e-14	1.09e-12
STT3A	0.150992	1.11033	7.89631	5.65e-14	1.14e-12
PLAGL2	0.183142	1.13535	7.89378	5.75e-14	1.16e-12
LYRM1	0.184146	1.13614	7.88042	6.28e-14	1.26e-12
TTLL4	0.218867	1.16382	7.87853	6.36e-14	1.28e-12
MYADM	-0.32108	0.80047	-7.87828	6.37e-14	1.28e-12
ABCB9	-0.428831	0.742863	-7.87413	6.55e-14	1.31e-12
RRM1	-0.148796	0.902003	-7.87075	6.7e-14	1.34e-12
RNF220	0.177523	1.13094	7.86819	6.81e-14	1.36e-12
ASF1B	-0.280472	0.823322	-7.86024	7.18e-14	1.43e-12
C20orf26	-0.328619	0.796299	-7.8545	7.45e-14	1.48e-12
METTL7B	-0.726564	0.604341	-7.846	7.88e-14	1.56e-12
LGTN	0.140081	1.10197	7.84086	8.16e-14	1.61e-12
GPSM2	-0.225728	0.855163	-7.82958	8.79e-14	1.73e-12
DNAJC13	0.144767	1.10555	7.82828	8.86e-14	1.74e-12
MAP4K3	-0.265702	0.831794	-7.82818	8.87e-14	1.74e-12
SLC9A3R1	0.199083	1.14797	7.82244	9.21e-14	1.8e-12
ZNF35	-0.135258	0.910507	-7.81454	9.7e-14	1.89e-12
GINS3	-0.198106	0.871694	-7.81142	9.9e-14	1.93e-12
SEC61G	0.165183	1.12131	7.81035	9.97e-14	1.94e-12
DPAGT1	0.165452	1.12152	7.80698	1.02e-13	1.98e-12
TYRO3	0.22921	1.17219	7.80274	1.05e-13	2.03e-12
ANLN	-0.296787	0.814063	-7.79446	1.11e-13	2.14e-12
TPM2	-0.578179	0.669809	-7.79376	1.11e-13	2.15e-12
DLGAP5	-0.344115	0.787791	-7.79036	1.14e-13	2.19e-12
GINS2	-0.377676	0.769676	-7.7891	1.15e-13	2.21e-12
SLC30A5	0.232925	1.17521	7.78785	1.16e-13	2.22e-12
TMEM205	0.195653	1.14524	7.77836	1.23e-13	2.36e-12
PPP1R11	0.133438	1.0969	7.77386	1.27e-13	2.42e-12
PLK1	-0.192866	0.874866	-7.77317	1.27e-13	2.43e-12
RBBP7	-0.183322	0.880673	-7.76994	1.3e-13	2.48e-12
CDCA3	-0.287693	0.819211	-7.75914	1.4e-13	2.65e-12
NSMCE4A	0.13657	1.09929	7.75272	1.46e-13	2.76e-12
TMEM63A	-0.297116	0.813878	-7.75025	1.48e-13	2.8e-12
ATF3	-0.36694	0.775426	-7.74484	1.53e-13	2.9e-12
NUBP1	0.171852	1.1265	7.74347	1.55e-13	2.92e-12
TREM2	-0.312847	0.805052	-7.74047	1.58e-13	2.97e-12
UBIAD1	0.206871	1.15418	7.73759	1.61e-13	3.03e-12
ZYX	-0.260994	0.834513	-7.73721	1.61e-13	3.03e-12
KLHDC2	0.180149	1.133	7.73505	1.63e-13	3.07e-12
SND1	0.158235	1.11592	7.73369	1.65e-13	3.09e-12
RCBTB2	-0.26143	0.83426	-7.7302	1.69e-13	3.16e-12
PLEK2	-0.383895	0.766366	-7.72706	1.72e-13	3.21e-12
C4orf18	-0.238114	0.847853	-7.72329	1.76e-13	3.29e-12
WASPIP	-0.183899	0.88032	-7.72302	1.77e-13	3.29e-12
BUB1	-0.34162	0.789155	-7.71934	1.81e-13	3.36e-12
ECGF1	0.214016	1.15991	7.71774	1.83e-13	3.39e-12
KIF20A	-0.493547	0.710277	-7.71287	1.89e-13	3.5e-12
EXOSC8	0.165078	1.12123	7.71134	1.91e-13	3.53e-12
FAM190B	0.18743	1.13873	7.71119	1.91e-13	3.53e-12
SLC25A4	-0.289817	0.818006	-7.70527	1.98e-13	3.66e-12
C14orf21	-0.162264	0.893622	-7.69193	2.17e-13	3.97e-12
DHRS11	-0.416221	0.749385	-7.68638	2.24e-13	4.11e-12
UBR4	0.180697	1.13343	7.6793	2.35e-13	4.3e-12
SEMA7A	-0.24086	0.846241	-7.67404	2.43e-13	4.45e-12
CALM2	-0.124671	0.917213	-7.67354	2.44e-13	4.45e-12
EMP1	-0.179025	0.8833	-7.67265	2.45e-13	4.47e-12
PTRH1	0.200536	1.14913	7.66507	2.58e-13	4.69e-12
DLGAP4	-0.26936	0.829688	-7.66462	2.59e-13	4.7e-12
BRPF3	0.1677	1.12327	7.65177	2.81e-13	5.1e-12
DUSP13	-0.207271	0.866174	-7.6446	2.95e-13	5.34e-12
C6orf173	-0.207862	0.865819	-7.64386	2.96e-13	5.35e-12
C5orf62	-0.197911	0.871812	-7.64113	3.01e-13	5.44e-12
HAVCR2	-0.199015	0.871145	-7.63481	3.14e-13	5.66e-12
USP11	-0.167294	0.890511	-7.63027	3.23e-13	5.82e-12
GLE1	0.154311	1.11289	7.62868	3.27e-13	5.87e-12
HOXA5	-0.503817	0.705238	-7.62862	3.27e-13	5.87e-12
RAC2	-0.199754	0.870699	-7.62486	3.35e-13	6e-12
GLTSCR2	0.226459	1.16996	7.61994	3.46e-13	6.19e-12
BRE	0.207831	1.15495	7.61269	3.62e-13	6.48e-12
PTPN6	-0.198908	0.87121	-7.60876	3.72e-13	6.64e-12
ERP27	-0.236313	0.848912	-7.60264	3.87e-13	6.89e-12
SNRPN	-0.277616	0.824953	-7.59878	3.96e-13	7.06e-12
GEMIN4	0.153545	1.1123	7.59173	4.15e-13	7.36e-12
SLCO3A1	0.218429	1.16347	7.59153	4.15e-13	7.36e-12
SNX13	-0.147226	0.902985	-7.58073	4.45e-13	7.89e-12
TOP2A	-0.567095	0.674974	-7.58004	4.47e-13	7.91e-12
RP5-1022P6.2	0.24982	1.18906	7.57815	4.53e-13	7.99e-12
MITD1	0.109234	1.07866	7.57589	4.59e-13	8.1e-12
C12orf5	-0.204224	0.868005	-7.57054	4.76e-13	8.37e-12
RASA1	-0.155561	0.897783	-7.56869	4.81e-13	8.46e-12
PLRG1	0.0957054	1.06859	7.56024	5.08e-13	8.92e-12
PTPN1	-0.134556	0.91095	-7.55759	5.17e-13	9.06e-12
RPA3	-0.143739	0.90517	-7.55489	5.26e-13	9.2e-12
ABI2	-0.194033	0.874159	-7.55257	5.34e-13	9.32e-12
MMP7	-0.993595	0.502225	-7.55097	5.39e-13	9.39e-12
FABP3	-0.291247	0.817195	-7.54929	5.45e-13	9.47e-12
RPLP0	0.218002	1.16312	7.53873	5.84e-13	1.01e-11
DTD1	0.145556	1.10616	7.53376	6.03e-13	1.04e-11
POLR3C	0.105458	1.07584	7.53123	6.12e-13	1.06e-11
SMPD1	-0.234596	0.849923	-7.52577	6.34e-13	1.09e-11
PHF5A	0.138728	1.10093	7.52375	6.43e-13	1.11e-11
SMC2	-0.174711	0.885945	-7.5234	6.44e-13	1.11e-11
TRIB1	-0.245493	0.843528	-7.52183	6.51e-13	1.12e-11
RP11-529I10.4	-0.195546	0.873242	-7.52024	6.57e-13	1.13e-11
VPS8	0.158705	1.11628	7.51723	6.7e-13	1.15e-11
ARPC4	-0.150321	0.90105	-7.51542	6.78e-13	1.16e-11
EEF1D	0.165596	1.12163	7.51362	6.86e-13	1.17e-11
SMAD3	-0.34072	0.789647	-7.50501	7.25e-13	1.23e-11
PPPDE1	0.117586	1.08492	7.5046	7.27e-13	1.24e-11
SYTL4	-0.239383	0.847108	-7.50396	7.3e-13	1.24e-11
EXO1	-0.280293	0.823424	-7.50329	7.33e-13	1.24e-11
TTL	0.128391	1.09307	7.49789	7.59e-13	1.29e-11
AZI2	0.196174	1.14566	7.49384	7.79e-13	1.32e-11
PLAUR	-0.348869	0.7852	-7.49355	7.8e-13	1.32e-11
DUS4L	0.126691	1.09179	7.4801	8.5e-13	1.43e-11
SPATA13	-0.334858	0.792862	-7.47704	8.67e-13	1.46e-11
HCST	-0.274189	0.826915	-7.47016	9.06e-13	1.52e-11
TIPRL	0.163126	1.11971	7.4667	9.26e-13	1.55e-11
CSNK1E	0.16312	1.11971	7.46096	9.61e-13	1.61e-11
TSPAN15	-0.310816	0.806186	-7.44822	1.04e-12	1.74e-11
CC2D2B	-0.209859	0.864621	-7.44792	1.04e-12	1.74e-11
MFNG	0.189359	1.14026	7.44468	1.07e-12	1.77e-11
GUSB	-0.256803	0.836941	-7.44213	1.08e-12	1.8e-11
BCL7C	-0.153518	0.899056	-7.44131	1.09e-12	1.81e-11
KLHL22	0.170279	1.12528	7.43594	1.13e-12	1.87e-11
KIF15	-0.236624	0.848729	-7.43292	1.15e-12	1.9e-11
A2M	-0.371753	0.772843	-7.42803	1.19e-12	1.96e-11
GCLC	-0.248281	0.841899	-7.42743	1.19e-12	1.97e-11
CEBPD	-0.361878	0.778151	-7.41501	1.29e-12	2.12e-11
ITGA3	-0.341348	0.789304	-7.41412	1.3e-12	2.13e-11
GBGT1	0.236641	1.17825	7.41375	1.3e-12	2.14e-11
FLJ10986	-0.179125	0.883238	-7.41165	1.32e-12	2.16e-11
AZI1	0.234496	1.1765	7.40696	1.36e-12	2.22e-11
HPS4	0.23881	1.18002	7.40649	1.36e-12	2.23e-11
TRAF3	0.167742	1.1233	7.40443	1.38e-12	2.25e-11
KEAP1	0.151581	1.11079	7.40179	1.4e-12	2.29e-11
SFT2D3	0.162588	1.11929	7.40109	1.41e-12	2.3e-11
FBL	0.153871	1.11255	7.39984	1.42e-12	2.31e-11
ALDH1A2	-0.585047	0.666628	-7.39713	1.44e-12	2.35e-11
DNAJB5	-0.311855	0.805605	-7.3924	1.49e-12	2.42e-11
PSCD1	-0.111473	0.925643	-7.38375	1.57e-12	2.55e-11
OPLAH	0.181138	1.13378	7.38215	1.59e-12	2.57e-11
NOL3	0.180055	1.13293	7.37283	1.68e-12	2.73e-11
NCOA6	0.118354	1.0855	7.36848	1.73e-12	2.8e-11
CDS2	0.179277	1.13232	7.36015	1.82e-12	2.94e-11
C5orf53	0.205259	1.15289	7.36009	1.83e-12	2.94e-11
KIAA0564	-0.237397	0.848274	-7.35581	1.88e-12	3.02e-11
SLC39A14	0.261422	1.19866	7.35427	1.89e-12	3.05e-11
TRAPPC5	0.159711	1.11706	7.35363	1.9e-12	3.06e-11
POLQ	-0.271008	0.82874	-7.35298	1.91e-12	3.06e-11
DPF2	0.115183	1.08311	7.35065	1.94e-12	3.11e-11
SNX5	-0.164579	0.892189	-7.34474	2.01e-12	3.22e-11
TTYH3	-0.27301	0.827591	-7.34195	2.05e-12	3.27e-11
TLE4	0.181347	1.13394	7.33936	2.08e-12	3.32e-11
ZNF746	0.160038	1.11732	7.33894	2.09e-12	3.33e-11
FAM64A	-0.332758	0.794017	-7.33593	2.13e-12	3.39e-11
ELOVL5	-0.235037	0.849663	-7.32763	2.24e-12	3.56e-11
MMD	-0.278	0.824733	-7.32702	2.25e-12	3.57e-11
KCNJ1	-0.484131	0.714928	-7.32433	2.29e-12	3.63e-11
PCCA	-0.210602	0.864177	-7.32263	2.31e-12	3.66e-11
KIF11	-0.321267	0.800367	-7.32239	2.32e-12	3.66e-11
DENND5B	-0.295466	0.814809	-7.32004	2.35e-12	3.71e-11
WBP11	-0.138774	0.908291	-7.31229	2.47e-12	3.89e-11
TSPAN3	-0.186416	0.878786	-7.31221	2.47e-12	3.89e-11
MYL12A	-0.133418	0.911669	-7.28947	2.85e-12	4.48e-11
DPYD	-0.215395	0.861311	-7.28522	2.93e-12	4.6e-11
ITGB7	-0.508403	0.703	-7.28492	2.93e-12	4.6e-11
SIRPG	0.136041	1.09889	7.28325	2.96e-12	4.64e-11
ACADM	-0.178731	0.88348	-7.28215	2.98e-12	4.67e-11
IGF2BP3	0.253993	1.1925	7.28153	3e-12	4.68e-11
HYOU1	0.263028	1.19999	7.27894	3.05e-12	4.75e-11
MUTED	-0.189607	0.876845	-7.27774	3.07e-12	4.78e-11
SLC25A35	-0.249896	0.840957	-7.27665	3.09e-12	4.81e-11
MMP8	-0.701226	0.615049	-7.27598	3.1e-12	4.82e-11
IQGAP3	-0.167882	0.890149	-7.27531	3.12e-12	4.84e-11
NDFIP2	-0.265073	0.832157	-7.27343	3.15e-12	4.89e-11
ZMIZ2	0.249775	1.18902	7.27328	3.16e-12	4.89e-11
NME4	-0.263161	0.83326	-7.2719	3.18e-12	4.92e-11
ELL3	0.187373	1.13869	7.26999	3.22e-12	4.98e-11
DDX19B	0.123053	1.08904	7.26591	3.3e-12	5.1e-11
TEAD4	0.190683	1.1413	7.26225	3.38e-12	5.21e-11
EXOSC7	0.17757	1.13098	7.26101	3.41e-12	5.25e-11
SMEK2	0.122721	1.08879	7.25799	3.47e-12	5.34e-11
C10orf104	0.192508	1.14275	7.25582	3.52e-12	5.41e-11
CDRT4	0.185762	1.13742	7.25525	3.53e-12	5.42e-11
SOX13	0.221021	1.16556	7.25189	3.61e-12	5.52e-11
ORAI1	0.195539	1.14515	7.2439	3.79e-12	5.8e-11
DCDC5	0.179975	1.13286	7.24224	3.83e-12	5.85e-11
CDC25A	-0.238708	0.847504	-7.23356	4.05e-12	6.16e-11
MIOS	-0.130967	0.913219	-7.22752	4.2e-12	6.39e-11
PSME1	0.129273	1.09374	7.22671	4.23e-12	6.41e-11
JPH4	0.218949	1.16389	7.22662	4.23e-12	6.41e-11
SCAMP5	-0.218709	0.859334	-7.22086	4.38e-12	6.63e-11
CCNI	0.12587	1.09117	7.2191	4.43e-12	6.7e-11
KLHL21	0.216412	1.16184	7.21674	4.5e-12	6.79e-11
DCBLD2	0.218921	1.16386	7.21395	4.58e-12	6.9e-11
C6orf64	0.210285	1.15692	7.2123	4.62e-12	6.96e-11
CKAP2L	-0.375669	0.770748	-7.21027	4.68e-12	7.04e-11
CDC42EP4	0.186233	1.13779	7.2098	4.7e-12	7.06e-11
LCP1	-0.11572	0.922922	-7.20464	4.85e-12	7.28e-11
PRDX1	0.133859	1.09722	7.20181	4.94e-12	7.4e-11
C2orf76	-0.183878	0.880333	-7.19677	5.09e-12	7.63e-11
ATP7A	-0.212341	0.863136	-7.19152	5.26e-12	7.87e-11
CENPK	-0.321479	0.800249	-7.19103	5.28e-12	7.89e-11
PHF15	0.245341	1.18537	7.18598	5.45e-12	8.13e-11
TP53INP2	-0.109803	0.926714	-7.18105	5.62e-12	8.37e-11
FAM83H	-0.2316	0.85169	-7.18031	5.64e-12	8.4e-11
PTK2B	-0.190185	0.876493	-7.17499	5.83e-12	8.67e-11
NPAL3	-0.188893	0.877278	-7.17188	5.95e-12	8.83e-11
ASS1	0.164403	1.1207	7.16698	6.13e-12	9.1e-11
APLP2	-0.232255	0.851303	-7.16042	6.39e-12	9.46e-11
PSTK	0.128155	1.0929	7.16022	6.4e-12	9.46e-11
SLC33A1	0.161529	1.11847	7.15758	6.5e-12	9.61e-11
KIAA0513	0.227754	1.17101	7.15686	6.53e-12	9.64e-11
ITGAL	0.213402	1.15942	7.15216	6.73e-12	9.91e-11
SYNCRIP	-0.137548	0.909063	-7.15063	6.79e-12	1e-10
COMT	0.145025	1.10575	7.14348	7.1e-12	1.04e-10
FBXO6	0.172783	1.12723	7.14178	7.17e-12	1.05e-10
DNASE2B	-0.536146	0.689611	-7.13478	7.49e-12	1.1e-10
NCAPG2	-0.259247	0.835524	-7.1325	7.6e-12	1.11e-10
MFSD7	-0.276743	0.825452	-7.13084	7.68e-12	1.12e-10
RGL2	-0.183386	0.880634	-7.12843	7.79e-12	1.14e-10
KIAA1598	-0.229685	0.852821	-7.12329	8.04e-12	1.17e-10
ZFYVE16	0.201467	1.14987	7.1183	8.3e-12	1.21e-10
CCL22	-0.89707	0.536976	-7.11628	8.4e-12	1.22e-10
LOXL3	-0.25964	0.835296	-7.11387	8.53e-12	1.24e-10
HSD3B7	-0.245043	0.843791	-7.1131	8.57e-12	1.25e-10
GOT1	0.184034	1.13606	7.1126	8.59e-12	1.25e-10
KIF23	-0.261933	0.83397	-7.11041	8.71e-12	1.26e-10
TCIRG1	-0.177572	0.88419	-7.10335	9.1e-12	1.32e-10
HAT1	-0.172376	0.88738	-7.10241	9.15e-12	1.32e-10
RRM2	-0.415344	0.749841	-7.09995	9.29e-12	1.34e-10
DISP1	-0.240259	0.846593	-7.09993	9.3e-12	1.34e-10
PELO	0.177442	1.13088	7.09978	9.3e-12	1.34e-10
FAM108A3	-0.187169	0.878328	-7.09593	9.53e-12	1.37e-10
TMC6	-0.214334	0.861944	-7.09319	9.69e-12	1.39e-10
CTDSP2	0.172899	1.12732	7.08909	9.94e-12	1.43e-10
DSN1	-0.210107	0.864473	-7.08836	9.98e-12	1.43e-10
PLEKHJ1	-0.146611	0.90337	-7.0844	1.02e-11	1.47e-10
ATP1A1	-0.164149	0.892455	-7.08365	1.03e-11	1.47e-10
ITGA11	-0.254416	0.838327	-7.08014	1.05e-11	1.5e-10
GMFG	-0.161344	0.894191	-7.07969	1.05e-11	1.5e-10
SUMF1	-0.198457	0.871482	-7.0618	1.18e-11	1.67e-10
AURKB	-0.385655	0.765431	-7.06177	1.18e-11	1.67e-10
RPS6	0.155577	1.11387	7.0583	1.2e-11	1.71e-10
MYH9	-0.157466	0.896599	-7.05587	1.22e-11	1.73e-10
C17orf53	-0.243359	0.844776	-7.05475	1.23e-11	1.74e-10
SLAMF8	0.18865	1.1397	7.05425	1.23e-11	1.74e-10
PIK3CG	-0.22	0.858565	-7.0526	1.24e-11	1.76e-10
RASA3	-0.139364	0.907919	-7.04915	1.27e-11	1.8e-10
MCM4	-0.272253	0.828025	-7.04653	1.29e-11	1.82e-10
TOR1AIP2	-0.169506	0.889147	-7.04481	1.31e-11	1.84e-10
LOC203547	0.112571	1.08115	7.03757	1.37e-11	1.92e-10
PSMA2	-0.139304	0.907957	-7.02795	1.45e-11	2.04e-10
BLOC1S2	0.225658	1.16931	7.02686	1.46e-11	2.05e-10
LDHA	-0.168359	0.889854	-7.02676	1.46e-11	2.05e-10
C12orf45	0.189859	1.14065	7.02549	1.47e-11	2.06e-10
HMG20B	-0.205101	0.867478	-7.01367	1.58e-11	2.21e-10
ACACA	0.18032	1.13314	7.01312	1.59e-11	2.22e-10
NBN	0.176891	1.13045	7.00987	1.62e-11	2.26e-10
HCFC1	0.125133	1.09061	7.00152	1.7e-11	2.37e-10
POLM	-0.153217	0.899243	-6.99944	1.72e-11	2.4e-10
TUBB2A	-0.269456	0.829632	-6.99935	1.73e-11	2.4e-10
ASPM	-0.415877	0.749564	-6.99044	1.82e-11	2.53e-10
LAYN	-0.35611	0.781269	-6.98931	1.84e-11	2.55e-10
ANKRD11	0.137669	1.10013	6.98837	1.85e-11	2.56e-10
PAPOLA	0.126572	1.0917	6.98317	1.91e-11	2.64e-10
LRRC8A	-0.285221	0.820616	-6.98201	1.92e-11	2.65e-10
FAM160A2	0.17065	1.12557	6.98092	1.93e-11	2.67e-10
ST3GAL6	-0.141904	0.906322	-6.9802	1.94e-11	2.67e-10
C1orf97	-0.212792	0.862866	-6.97945	1.95e-11	2.68e-10
FSCN1	-0.297205	0.813828	-6.97815	1.96e-11	2.7e-10
SF3B3	0.141432	1.103	6.97779	1.97e-11	2.71e-10
KARS	0.108174	1.07786	6.97634	1.99e-11	2.73e-10
FLJ39827	0.163065	1.11966	6.97296	2.03e-11	2.78e-10
ZNF410	0.130059	1.09434	6.9727	2.03e-11	2.78e-10
LEMD2	0.131429	1.09538	6.97254	2.03e-11	2.78e-10
ALDH3A2	0.202514	1.1507	6.96978	2.07e-11	2.83e-10
APOB48R	-0.210815	0.864049	-6.96917	2.08e-11	2.83e-10
PDHB	-0.132698	0.912124	-6.96729	2.1e-11	2.86e-10
PPP2R1B	-0.206085	0.866887	-6.96605	2.12e-11	2.88e-10
MFSD1	-0.155247	0.897979	-6.95886	2.21e-11	3e-10
ZXDC	0.188787	1.1398	6.95507	2.26e-11	3.07e-10
SEPHS2	0.186419	1.13794	6.9515	2.31e-11	3.13e-10
ZNF319	0.121579	1.08792	6.9501	2.33e-11	3.16e-10
PSIP1	0.213624	1.1596	6.94973	2.34e-11	3.16e-10
NR4A3	-0.210269	0.864376	-6.94813	2.36e-11	3.19e-10
COX19	0.204943	1.15264	6.93978	2.48e-11	3.35e-10
REL	-0.157228	0.896746	-6.93768	2.51e-11	3.39e-10
HEATR1	0.138276	1.10059	6.92941	2.64e-11	3.56e-10
MBNL2	0.250655	1.18975	6.92848	2.66e-11	3.58e-10
SKAP2	-0.178145	0.883839	-6.92545	2.71e-11	3.64e-10
CYP27A1	0.200026	1.14872	6.92321	2.75e-11	3.68e-10
INPP1	0.15079	1.11018	6.92058	2.79e-11	3.74e-10
SLFN5	0.239555	1.18063	6.91816	2.83e-11	3.79e-10
HRIHFB2122	-0.162126	0.893707	-6.91713	2.85e-11	3.81e-10
POLD1	-0.175931	0.885196	-6.9149	2.89e-11	3.86e-10
CDC45L	-0.389538	0.763374	-6.91426	2.9e-11	3.87e-10
GSPT2	-0.130696	0.913391	-6.90936	2.99e-11	3.98e-10
CASP4	0.156893	1.11488	6.90546	3.06e-11	4.07e-10
ZFP91	0.0913298	1.06535	6.90503	3.07e-11	4.07e-10
MDH1	-0.132539	0.912225	-6.90059	3.15e-11	4.18e-10
TDRD9	-0.37244	0.772475	-6.89502	3.26e-11	4.32e-10
RFC1	0.116134	1.08383	6.89322	3.29e-11	4.36e-10
ZSCAN2	-0.147825	0.90261	-6.88694	3.42e-11	4.53e-10
FAM35A	0.166607	1.12242	6.87947	3.58e-11	4.73e-10
NCAPG	-0.390624	0.7628	-6.87609	3.65e-11	4.82e-10
TYMS	-0.483216	0.715381	-6.87386	3.7e-11	4.88e-10
DDX31	0.140526	1.10231	6.87357	3.71e-11	4.89e-10
SLC30A1	-0.222947	0.856814	-6.87023	3.79e-11	4.98e-10
TMEM49	0.118583	1.08567	6.86435	3.92e-11	5.16e-10
DEDD2	0.178986	1.13209	6.86411	3.93e-11	5.16e-10
FAM101B	-0.262524	0.833628	-6.86214	3.98e-11	5.22e-10
RNF113A	0.170379	1.12535	6.85848	4.06e-11	5.33e-10
RPP40	0.225669	1.16932	6.85828	4.07e-11	5.33e-10
NEDD8	-0.0949056	0.936334	-6.85292	4.2e-11	5.5e-10
BCS1L	0.135079	1.09815	6.85039	4.27e-11	5.58e-10
NSMCE2	0.152445	1.11145	6.84616	4.38e-11	5.71e-10
FCHO1	-0.209916	0.864588	-6.84288	4.47e-11	5.82e-10
ALS2	0.134744	1.0979	6.84037	4.53e-11	5.9e-10
STAT2	0.160416	1.11761	6.83936	4.56e-11	5.93e-10
PDK3	-0.173023	0.886982	-6.83919	4.57e-11	5.93e-10
RPS14	0.140968	1.10264	6.83847	4.59e-11	5.95e-10
C14orf129	-0.158956	0.895673	-6.83718	4.62e-11	5.99e-10
FGFR1OP2	0.166752	1.12253	6.83658	4.64e-11	6.01e-10
SRPR	0.127612	1.09248	6.83608	4.65e-11	6.02e-10
CPE	-0.439167	0.73756	-6.83591	4.66e-11	6.02e-10
CD9	-0.196706	0.872541	-6.83556	4.67e-11	6.03e-10
STK3	0.142777	1.10403	6.83418	4.71e-11	6.07e-10
FAM26C	-0.132257	0.912403	-6.83052	4.81e-11	6.2e-10
CYP4X1	-0.401739	0.756945	-6.82972	4.83e-11	6.22e-10
CDCA7	-0.256413	0.837167	-6.82874	4.86e-11	6.25e-10
PRKCQ	-0.184428	0.879998	-6.82634	4.93e-11	6.34e-10
SNAPC2	0.13633	1.09911	6.82598	4.94e-11	6.35e-10
MRPS33	-0.131365	0.912967	-6.82156	5.08e-11	6.51e-10
SESN1	-0.16809	0.89002	-6.81803	5.19e-11	6.64e-10
SRPK1	0.109767	1.07905	6.81745	5.2e-11	6.66e-10
CKS2	-0.209709	0.864711	-6.81417	5.31e-11	6.79e-10
EIF4E	-0.214825	0.861651	-6.81373	5.32e-11	6.79e-10
KIF14	-0.210293	0.864362	-6.81365	5.32e-11	6.79e-10
TEX2	-0.17763	0.884154	-6.81194	5.38e-11	6.86e-10
PDE1B	-0.351441	0.783801	-6.80782	5.51e-11	7.02e-10
RNF144	0.195332	1.14499	6.80577	5.58e-11	7.1e-10
BRP44L	-0.155083	0.89808	-6.80568	5.59e-11	7.1e-10
OSBP	0.106927	1.07693	6.80484	5.61e-11	7.13e-10
ANKMY1	0.258778	1.19646	6.80255	5.69e-11	7.22e-10
EMP3	0.162704	1.11938	6.79786	5.85e-11	7.41e-10
WDR37	-0.115422	0.923112	-6.7978	5.86e-11	7.41e-10
OBFC2A	-0.172419	0.887354	-6.79174	6.07e-11	7.67e-10
CHAC1	0.14916	1.10892	6.79137	6.09e-11	7.68e-10
DTX2	0.172708	1.12717	6.78935	6.16e-11	7.77e-10
MCM3	-0.145474	0.904082	-6.78735	6.24e-11	7.85e-10
GPR137	0.153379	1.11217	6.78475	6.33e-11	7.96e-10
RASL11A	-0.319715	0.801228	-6.78415	6.36e-11	7.98e-10
RHOQ	0.163481	1.11999	6.78364	6.38e-11	8e-10
RNF149	-0.172148	0.88752	-6.78149	6.46e-11	8.09e-10
TMBIM1	-0.163134	0.893083	-6.77532	6.7e-11	8.39e-10
ZFP36L1	-0.255764	0.837544	-6.77513	6.71e-11	8.39e-10
NNT	-0.190547	0.876274	-6.76563	7.1e-11	8.87e-10
KNTC1	-0.13957	0.907789	-6.75906	7.39e-11	9.22e-10
PEMT	0.167392	1.12303	6.75865	7.4e-11	9.23e-10
MFSD5	0.105626	1.07596	6.75699	7.48e-11	9.31e-10
DNAJC14	-0.106355	0.928932	-6.75609	7.52e-11	9.35e-10
SMAD2	0.121953	1.08821	6.75558	7.54e-11	9.37e-10
ADIPOR1	0.177784	1.13114	6.7485	7.87e-11	9.77e-10
LIX1L	0.139149	1.10126	6.74805	7.89e-11	9.78e-10
EXTL2	-0.197465	0.872082	-6.74587	7.99e-11	9.9e-10
STBD1	-0.169652	0.889057	-6.74399	8.08e-11	1e-09
ABHD4	0.179257	1.1323	6.74338	8.11e-11	1e-09
SCRN1	-0.302789	0.810684	-6.74194	8.18e-11	1.01e-09
AMDHD1	-0.493074	0.71051	-6.74134	8.21e-11	1.01e-09
MGLL	-0.310476	0.806376	-6.73951	8.3e-11	1.02e-09
C12orf47	0.141393	1.10297	6.73916	8.32e-11	1.02e-09
WDR52	0.164266	1.1206	6.7356	8.5e-11	1.05e-09
CD53	-0.117977	0.921479	-6.73147	8.71e-11	1.07e-09
APEX2	-0.122673	0.918485	-6.73115	8.73e-11	1.07e-09
ATP6V1E2	0.221625	1.16605	6.73074	8.75e-11	1.07e-09
CLCN7	0.137374	1.0999	6.73035	8.77e-11	1.07e-09
DVL2	0.157952	1.1157	6.72922	8.83e-11	1.08e-09
PKP4	0.162449	1.11919	6.72593	9e-11	1.1e-09
FLJ42957	0.250421	1.18955	6.72219	9.2e-11	1.12e-09
SLC30A3	-0.468579	0.722676	-6.71925	9.37e-11	1.14e-09
ECM1	-0.254463	0.838299	-6.71518	9.6e-11	1.17e-09
SYTL3	-0.286	0.820173	-6.71393	9.67e-11	1.17e-09
NDST2	0.179382	1.1324	6.71293	9.73e-11	1.18e-09
HSPA13	0.175483	1.12934	6.71256	9.75e-11	1.18e-09
C11orf45	-0.3107	0.806251	-6.71248	9.75e-11	1.18e-09
RP2	-0.182345	0.881269	-6.71155	9.81e-11	1.19e-09
ECH1	0.140041	1.10194	6.71008	9.89e-11	1.2e-09
MEP1A	-0.376178	0.770476	-6.70657	1.01e-10	1.22e-09
FHL2	-0.279135	0.824085	-6.70404	1.03e-10	1.24e-09
DBNDD1	-0.350317	0.784411	-6.70307	1.03e-10	1.24e-09
CENPM	-0.356577	0.781016	-6.69929	1.05e-10	1.27e-09
AP3M2	0.202574	1.15075	6.69758	1.07e-10	1.28e-09
FBXO15	-0.296262	0.81436	-6.69487	1.08e-10	1.3e-09
HIVEP1	0.198835	1.14777	6.69438	1.09e-10	1.3e-09
NUP214	0.251966	1.19083	6.69259	1.1e-10	1.32e-09
ING2	-0.144073	0.904961	-6.69234	1.1e-10	1.32e-09
TMEM151A	-0.311726	0.805677	-6.68817	1.13e-10	1.35e-09
TNIP2	0.188305	1.13942	6.6871	1.13e-10	1.36e-09
RPLP1	0.148017	1.10805	6.68693	1.13e-10	1.36e-09
GLTP	0.13739	1.09991	6.68536	1.15e-10	1.37e-09
CSPG4	-0.277016	0.825296	-6.68474	1.15e-10	1.37e-09
ZNF268	-0.180484	0.882407	-6.6843	1.15e-10	1.37e-09
UIMC1	0.13598	1.09884	6.68094	1.18e-10	1.4e-09
DDX60	0.213538	1.15953	6.67977	1.18e-10	1.41e-09
PLAU	0.221254	1.16575	6.67803	1.2e-10	1.42e-09
CDC20	-0.430499	0.742005	-6.67252	1.24e-10	1.47e-09
DBP	-0.231777	0.851585	-6.67238	1.24e-10	1.47e-09
DNAJC25	0.134752	1.0979	6.6715	1.24e-10	1.47e-09
PLXDC2	-0.168587	0.889713	-6.67025	1.25e-10	1.48e-09
TNIP1	0.19629	1.14575	6.66788	1.27e-10	1.5e-09
GRAMD1A	0.243723	1.18404	6.66606	1.28e-10	1.52e-09
AGAP3	0.228004	1.17121	6.66088	1.32e-10	1.56e-09
RNASE2	-0.440336	0.736963	-6.65904	1.34e-10	1.58e-09
DUSP18	-0.164335	0.89234	-6.65723	1.35e-10	1.59e-09
TTLL1	0.147703	1.1078	6.65655	1.36e-10	1.6e-09
ARHGAP19	-0.150635	0.900854	-6.65624	1.36e-10	1.6e-09
H3F3A	-0.0916406	0.938455	-6.65539	1.37e-10	1.61e-09
TOM1	0.188491	1.13957	6.65157	1.4e-10	1.64e-09
KLF8	0.138535	1.10079	6.65118	1.4e-10	1.64e-09
PTTG3P	-0.237534	0.848194	-6.64993	1.41e-10	1.65e-09
ZC3H3	0.131499	1.09543	6.64968	1.42e-10	1.66e-09
MAP2K3	-0.311271	0.805931	-6.64911	1.42e-10	1.66e-09
SLC30A7	0.115366	1.08325	6.64822	1.43e-10	1.67e-09
CLTC	-0.178499	0.883622	-6.64665	1.44e-10	1.68e-09
NOP2	0.155168	1.11355	6.63976	1.5e-10	1.75e-09
PVR	0.136921	1.09956	6.63627	1.53e-10	1.78e-09
TRMT5	0.126535	1.09167	6.6316	1.57e-10	1.83e-09
MIS12	0.112639	1.0812	6.63084	1.58e-10	1.84e-09
EDC3	-0.115076	0.923334	-6.63043	1.59e-10	1.84e-09
HJURP	-0.24261	0.845215	-6.62969	1.59e-10	1.85e-09
SLC35B3	0.116588	1.08417	6.6212	1.67e-10	1.94e-09
TAF6L	0.14575	1.10631	6.62036	1.68e-10	1.95e-09
H2AFY2	-0.393056	0.761515	-6.61769	1.71e-10	1.97e-09
DOT1L	-0.15678	0.897025	-6.6148	1.74e-10	2.01e-09
MAP3K6	0.17523	1.12914	6.61386	1.75e-10	2.02e-09
CHUK	0.115198	1.08312	6.61245	1.76e-10	2.03e-09
RBM15	0.102386	1.07355	6.60741	1.82e-10	2.09e-09
ARHGAP21	0.171309	1.12608	6.60623	1.83e-10	2.1e-09
BRP44	-0.162051	0.893754	-6.60525	1.84e-10	2.11e-09
NPC1	0.16311	1.1197	6.60523	1.84e-10	2.11e-09
PPP1R15A	0.193733	1.14372	6.59742	1.93e-10	2.21e-09
FBXW4	0.138352	1.10065	6.59738	1.93e-10	2.21e-09
HMMR	-0.371993	0.772715	-6.59564	1.95e-10	2.23e-09
VIPR1	-0.218947	0.859192	-6.59274	1.98e-10	2.26e-09
CLOCK	-0.197145	0.872275	-6.59108	2e-10	2.28e-09
IKBKE	-0.188517	0.877508	-6.59028	2.01e-10	2.29e-09
LAT	-0.316384	0.80308	-6.58979	2.01e-10	2.3e-09
CAMK2G	0.129239	1.09372	6.58865	2.03e-10	2.31e-09
TMEM115	0.121697	1.08801	6.57805	2.16e-10	2.45e-09
SLC12A6	-0.170186	0.888728	-6.5764	2.18e-10	2.47e-09
C9orf46	0.161829	1.1187	6.57165	2.24e-10	2.54e-09
HSPA5	0.193692	1.14369	6.57061	2.25e-10	2.55e-09
CBX4	0.152448	1.11145	6.56615	2.31e-10	2.62e-09
ZNF444	-0.176191	0.885036	-6.56512	2.33e-10	2.63e-09
AGPAT9	-0.285858	0.820254	-6.55502	2.47e-10	2.79e-09
VAT1	0.211286	1.15772	6.55274	2.5e-10	2.82e-09
MYO18A	-0.173792	0.88651	-6.54147	2.67e-10	3.01e-09
TAGAP	0.184126	1.13613	6.54138	2.67e-10	3.01e-09
IQSEC1	-0.139645	0.907743	-6.54096	2.68e-10	3.01e-09
FAM162A	-0.22579	0.855127	-6.53715	2.74e-10	3.08e-09
ASCL2	0.248691	1.18813	6.53714	2.74e-10	3.08e-09
MAST4	-0.226097	0.854945	-6.5255	2.93e-10	3.29e-09
NARS	0.112779	1.08131	6.52488	2.94e-10	3.3e-09
VPS35	0.101211	1.07267	6.52254	2.98e-10	3.34e-09
POLE2	-0.19796	0.871782	-6.52024	3.03e-10	3.38e-09
TMCC3	0.174988	1.12896	6.51968	3.04e-10	3.39e-09
NDC80	-0.198229	0.87162	-6.51236	3.17e-10	3.53e-09
COPS6	0.111083	1.08004	6.51165	3.18e-10	3.54e-09
DDO	-0.233884	0.850342	-6.50836	3.24e-10	3.61e-09
ELP2	0.124611	1.09021	6.50274	3.35e-10	3.73e-09
ZNF330	0.135847	1.09874	6.49709	3.46e-10	3.85e-09
MPI	-0.167316	0.890498	-6.4966	3.47e-10	3.85e-09
BID	0.191648	1.14207	6.49584	3.49e-10	3.87e-09
PSMA6	0.107314	1.07722	6.49542	3.5e-10	3.87e-09
DRD4	0.217942	1.16307	6.49407	3.52e-10	3.9e-09
HTR2B	-0.410521	0.752352	-6.49194	3.57e-10	3.95e-09
ST3GAL5	-0.163869	0.892628	-6.49171	3.57e-10	3.95e-09
FNBP1L	-0.244486	0.844117	-6.48965	3.61e-10	3.99e-09
OXR1	-0.128393	0.91485	-6.48737	3.66e-10	4.04e-09
TMEM93	0.164945	1.12112	6.48708	3.67e-10	4.05e-09
MNDA	-0.282093	0.822397	-6.48608	3.69e-10	4.07e-09
GRPEL2	0.127847	1.09266	6.48483	3.72e-10	4.09e-09
DLEU1	0.227996	1.17121	6.48324	3.75e-10	4.13e-09
PARP6	0.153264	1.11208	6.48283	3.76e-10	4.13e-09
LOC401589	-0.200041	0.870526	-6.48068	3.81e-10	4.18e-09
MED8	0.09704	1.06958	6.48045	3.81e-10	4.18e-09
IGDCC4	0.232503	1.17487	6.47691	3.89e-10	4.26e-09
MRPL52	0.216122	1.16161	6.47669	3.9e-10	4.27e-09
STIP1	-0.171979	0.887624	-6.47263	3.99e-10	4.36e-09
SAFB	0.161378	1.11835	6.47065	4.04e-10	4.41e-09
LMBRD1	-0.135672	0.910246	-6.46234	4.24e-10	4.62e-09
DNAJC12	-0.273306	0.827421	-6.46177	4.25e-10	4.63e-09
NGFRAP1	-0.403143	0.756209	-6.45891	4.32e-10	4.7e-09
MTHFD1	-0.183503	0.880563	-6.45413	4.44e-10	4.83e-09
LYRM4	0.161691	1.1186	6.45049	4.54e-10	4.93e-09
RAPGEF3	-0.249315	0.841296	-6.44649	4.64e-10	5.04e-09
LDHB	-0.185603	0.879282	-6.44151	4.78e-10	5.18e-09
C2orf82	0.155726	1.11398	6.43925	4.84e-10	5.24e-09
GNL3	0.150147	1.10968	6.43923	4.84e-10	5.24e-09
ECHDC3	0.255766	1.19397	6.43339	5.01e-10	5.42e-09
ANAPC4	0.102893	1.07392	6.43136	5.07e-10	5.47e-09
BPHL	-0.203502	0.86844	-6.43055	5.09e-10	5.5e-09
TESK1	-0.13425	0.911144	-6.42103	5.38e-10	5.8e-09
TMEM59	-0.0832106	0.943955	-6.41813	5.47e-10	5.89e-09
ZWILCH	-0.128391	0.914851	-6.41646	5.52e-10	5.94e-09
ATAD2	-0.198299	0.871578	-6.41601	5.53e-10	5.95e-09
C18orf8	0.110493	1.0796	6.41593	5.54e-10	5.95e-09
RRAGC	0.0968229	1.06942	6.41476	5.58e-10	5.98e-09
FLJ22662	-0.180358	0.882484	-6.41443	5.59e-10	5.99e-09
THAP11	0.111134	1.08008	6.40958	5.74e-10	6.15e-09
ARIH2	0.157127	1.11506	6.40407	5.93e-10	6.35e-09
ACVR1	0.139721	1.10169	6.40383	5.94e-10	6.35e-09
RSL24D1	0.125206	1.09066	6.40312	5.96e-10	6.37e-09
LOC653566	0.12702	1.09204	6.40007	6.07e-10	6.48e-09
TMUB1	-0.131441	0.912919	-6.39955	6.09e-10	6.49e-09
PTTG2	-0.17133	0.888024	-6.39784	6.15e-10	6.55e-09
LSM2	0.133785	1.09717	6.39697	6.18e-10	6.58e-09
DEGS1	-0.141838	0.906364	-6.39067	6.4e-10	6.81e-09
PGLS	0.139515	1.10153	6.38931	6.45e-10	6.86e-09
ASH2L	0.0754907	1.05372	6.38752	6.52e-10	6.93e-09
AGTRAP	0.158162	1.11586	6.38537	6.6e-10	7.01e-09
CFL1	-0.115548	0.923032	-6.38523	6.61e-10	7.01e-09
TMEM4	0.116211	1.08388	6.38355	6.67e-10	7.07e-09
E2F5	0.194622	1.14442	6.38181	6.74e-10	7.13e-09
BRD2	0.13715	1.09973	6.38099	6.77e-10	7.16e-09
ENC1	-0.314234	0.804278	-6.38087	6.77e-10	7.16e-09
CAPN2	0.148624	1.10851	6.37866	6.86e-10	7.24e-09
ACBD3	0.102069	1.07331	6.37804	6.89e-10	7.26e-09
ALS2CR4	-0.170478	0.888548	-6.37249	7.11e-10	7.49e-09
TMEM209	0.133061	1.09662	6.36817	7.29e-10	7.67e-09
LSM12	0.10911	1.07856	6.36786	7.3e-10	7.68e-09
NOP56	0.12829	1.093	6.36785	7.3e-10	7.68e-09
SLMAP	0.0866385	1.06189	6.3603	7.62e-10	8e-09
SLC44A2	-0.438718	0.73779	-6.35945	7.66e-10	8.03e-09
NARS2	0.143853	1.10485	6.35819	7.72e-10	8.09e-09
PAPSS1	-0.206908	0.866392	-6.35676	7.78e-10	8.14e-09
HCFC2	-0.155992	0.897515	-6.35417	7.9e-10	8.26e-09
ARPC2	-0.202979	0.868755	-6.35124	8.03e-10	8.39e-09
PTPRA	-0.135441	0.910391	-6.35122	8.03e-10	8.39e-09
LGALS9	-0.246386	0.843005	-6.35062	8.06e-10	8.4e-09
TRIM21	-0.146727	0.903298	-6.3495	8.11e-10	8.45e-09
CTNNAL1	-0.363355	0.777355	-6.3469	8.23e-10	8.57e-09
TAOK2	-0.193754	0.874328	-6.34445	8.35e-10	8.68e-09
CALHM2	-0.15278	0.899515	-6.3423	8.45e-10	8.78e-09
ANXA2P1	-0.200162	0.870453	-6.3402	8.55e-10	8.88e-09
WDR13	0.10405	1.07479	6.3398	8.57e-10	8.89e-09
CDT1	-0.295289	0.814909	-6.33925	8.6e-10	8.91e-09
SELS	0.0981788	1.07042	6.339	8.61e-10	8.92e-09
PRR11	-0.194368	0.873956	-6.33798	8.66e-10	8.96e-09
ARHGAP25	-0.242557	0.845246	-6.33725	8.7e-10	8.99e-09
TUBB3	-0.394592	0.760705	-6.3342	8.85e-10	9.14e-09
B4GALT5	0.165404	1.12148	6.32919	9.11e-10	9.39e-09
ZNF767	0.163885	1.1203	6.32671	9.24e-10	9.51e-09
TTC17	0.137425	1.09994	6.32536	9.31e-10	9.58e-09
CCDC101	0.156084	1.11426	6.32346	9.41e-10	9.67e-09
GALNT11	-0.137131	0.909326	-6.32302	9.43e-10	9.69e-09
C3orf58	-0.148952	0.901905	-6.3206	9.56e-10	9.81e-09
STX3	0.115143	1.08308	6.32007	9.59e-10	9.83e-09
C17orf76	-0.121758	0.919067	-6.31537	9.85e-10	1.01e-08
C19orf2	0.0856436	1.06116	6.31332	9.97e-10	1.02e-08
YWHAQ	-0.111949	0.925337	-6.31236	1e-09	1.02e-08
RND3	-0.414539	0.750259	-6.31203	1e-09	1.03e-08
ZNF787	0.13279	1.09641	6.31171	1.01e-09	1.03e-08
FAU	0.10474	1.0753	6.30867	1.02e-09	1.04e-08
MS4A6E	-0.430616	0.741945	-6.30799	1.03e-09	1.05e-08
ISYNA1	-0.226809	0.854523	-6.30793	1.03e-09	1.05e-08
FRRS1	-0.181231	0.88195	-6.30727	1.03e-09	1.05e-08
EIF3L	0.133544	1.09699	6.30687	1.03e-09	1.05e-08
ASNSD1	0.112256	1.08092	6.30672	1.04e-09	1.05e-08
ARHGEF10L	0.219243	1.16412	6.30619	1.04e-09	1.05e-08
PIK3C2B	-0.234318	0.850087	-6.30308	1.06e-09	1.07e-08
PPME1	-0.170905	0.888285	-6.30152	1.07e-09	1.08e-08
OIP5	-0.309444	0.806952	-6.30071	1.07e-09	1.08e-08
LSM7	0.121234	1.08767	6.29963	1.08e-09	1.09e-08
PPP1R14B	-0.159921	0.895074	-6.29748	1.09e-09	1.1e-08
SGPP2	0.223747	1.16776	6.29715	1.09e-09	1.1e-08
GPT2	0.2242	1.16813	6.29578	1.1e-09	1.11e-08
KDELR2	0.149309	1.10904	6.28812	1.15e-09	1.16e-08
TFAP2E	0.218435	1.16347	6.28763	1.15e-09	1.16e-08
C6orf125	0.142547	1.10385	6.28658	1.16e-09	1.17e-08
FGD3	0.177013	1.13054	6.28316	1.18e-09	1.19e-08
EHD4	-0.131416	0.912935	-6.28214	1.19e-09	1.2e-08
ARF4	0.187321	1.13865	6.28097	1.2e-09	1.2e-08
C5AR1	-0.198486	0.871465	-6.28021	1.2e-09	1.21e-08
PDCD4	-0.174038	0.886358	-6.28018	1.2e-09	1.21e-08
BLM	-0.167251	0.890538	-6.27774	1.22e-09	1.22e-08
SMAP2	0.181598	1.13414	6.27654	1.23e-09	1.23e-08
NUP160	-0.207614	0.865968	-6.27391	1.25e-09	1.25e-08
SPIN4	0.188599	1.13966	6.26974	1.28e-09	1.28e-08
EID1	-0.129656	0.91405	-6.26947	1.28e-09	1.28e-08
C12orf41	0.105004	1.0755	6.26906	1.28e-09	1.28e-08
FEN1	-0.186603	0.878672	-6.26815	1.29e-09	1.28e-08
SH2B2	-0.226374	0.854781	-6.26607	1.3e-09	1.3e-08
CHMP4B	-0.0904016	0.939261	-6.26553	1.31e-09	1.3e-08
BCAR1	-0.329028	0.796072	-6.26486	1.31e-09	1.3e-08
CTTN	-0.316385	0.80308	-6.26348	1.32e-09	1.31e-08
RNF217	-0.140948	0.906923	-6.26041	1.35e-09	1.34e-08
ACPP	-0.238604	0.847565	-6.25816	1.36e-09	1.35e-08
POLR1E	0.163231	1.11979	6.25046	1.42e-09	1.41e-08
XPNPEP1	-0.0830103	0.944086	-6.24949	1.43e-09	1.42e-08
PBXIP1	-0.14853	0.902169	-6.24928	1.43e-09	1.42e-08
SMAGP	-0.252883	0.839217	-6.24613	1.46e-09	1.44e-08
TXNRD2	0.157192	1.11511	6.24568	1.46e-09	1.45e-08
GBP2	-0.230894	0.852107	-6.24497	1.47e-09	1.45e-08
SRP68	0.108717	1.07827	6.24304	1.49e-09	1.46e-08
TSPYL1	-0.120292	0.920001	-6.24245	1.49e-09	1.47e-08
SRGN	-0.19249	0.875094	-6.24111	1.5e-09	1.48e-08
NR2C1	-0.135768	0.910185	-6.23959	1.51e-09	1.49e-08
UCP2	-0.38018	0.768342	-6.23095	1.59e-09	1.56e-08
MAF	-0.25862	0.835887	-6.23018	1.6e-09	1.57e-08
BCL2A1	-0.180626	0.88232	-6.22962	1.6e-09	1.57e-08
KIAA1370	-0.196153	0.872875	-6.22942	1.6e-09	1.57e-08
CLEC4G	0.194461	1.1443	6.22922	1.61e-09	1.57e-08
MT1E	-0.585153	0.666579	-6.22769	1.62e-09	1.59e-08
ATP6V1H	-0.170407	0.888592	-6.22734	1.62e-09	1.59e-08
UBL4A	0.115307	1.08321	6.22707	1.63e-09	1.59e-08
SBF1	0.130991	1.09505	6.22681	1.63e-09	1.59e-08
EFHD2	-0.104108	0.93038	-6.22119	1.68e-09	1.64e-08
CCDC107	-0.115542	0.923035	-6.22117	1.68e-09	1.64e-08
CLIC3	-0.189685	0.876797	-6.22115	1.68e-09	1.64e-08
LPAR4	0.184638	1.13653	6.22059	1.69e-09	1.64e-08
OSBPL7	-0.180911	0.882146	-6.22052	1.69e-09	1.64e-08
STX8	0.131267	1.09525	6.2181	1.71e-09	1.66e-08
NUDT16	0.144358	1.10524	6.21599	1.73e-09	1.68e-08
TMED2	0.117028	1.0845	6.21492	1.74e-09	1.69e-08
BACE1	-0.242746	0.845135	-6.21374	1.75e-09	1.7e-08
PARP1	-0.132737	0.912099	-6.21355	1.75e-09	1.7e-08
CENPF	-0.229437	0.852968	-6.21255	1.76e-09	1.71e-08
ACTN1	-0.158582	0.895905	-6.21161	1.77e-09	1.72e-08
SPA17	-0.166943	0.890728	-6.2068	1.82e-09	1.76e-08
CEP120	0.226176	1.16973	6.20034	1.89e-09	1.82e-08
SRP72	0.13298	1.09656	6.19551	1.94e-09	1.87e-08
MAMDC4	0.2045	1.15229	6.19432	1.95e-09	1.88e-08
MFI2	-0.208961	0.86516	-6.19104	1.99e-09	1.92e-08
TSC22D1	-0.41319	0.750961	-6.1891	2.01e-09	1.94e-08
ABLIM1	-0.347179	0.78612	-6.189	2.01e-09	1.94e-08
SHANK3	-0.217679	0.859948	-6.18895	2.01e-09	1.94e-08
GPR82	-0.403892	0.755817	-6.18881	2.02e-09	1.94e-08
DHRS1	-0.220256	0.858413	-6.18837	2.02e-09	1.94e-08
ZNF789	-0.17768	0.884123	-6.18645	2.04e-09	1.96e-08
YWHAZ	-0.0966191	0.935222	-6.18304	2.08e-09	1.99e-08
CD48	0.169838	1.12493	6.17882	2.13e-09	2.04e-08
SLC35E4	-0.234909	0.849739	-6.17794	2.14e-09	2.05e-08
ZNF689	0.146522	1.1069	6.17563	2.17e-09	2.07e-08
ZNF26	0.103938	1.0747	6.17544	2.17e-09	2.07e-08
RDH13	-0.154655	0.898347	-6.17536	2.17e-09	2.07e-08
LIMA1	-0.312784	0.805087	-6.17514	2.18e-09	2.07e-08
SIGLEC15	0.234741	1.1767	6.17445	2.19e-09	2.08e-08
EIF3F	0.114581	1.08266	6.16381	2.32e-09	2.21e-08
VEZF1	0.121652	1.08798	6.16167	2.35e-09	2.23e-08
NCOA1	0.177226	1.13071	6.15739	2.4e-09	2.28e-08
NRSN2	0.210608	1.15718	6.1558	2.43e-09	2.3e-08
TMEM5	0.1281	1.09285	6.15452	2.44e-09	2.32e-08
KIF2C	-0.245827	0.843332	-6.1536	2.46e-09	2.33e-08
PSMC5	0.124668	1.09026	6.15001	2.51e-09	2.37e-08
SLC39A3	0.183173	1.13538	6.14797	2.53e-09	2.4e-08
MBIP	-0.129278	0.914289	-6.14756	2.54e-09	2.4e-08
B3GALTL	-0.210347	0.864329	-6.14716	2.55e-09	2.4e-08
PIR	0.220538	1.16517	6.14642	2.56e-09	2.41e-08
BTNL9	-0.212244	0.863193	-6.14527	2.57e-09	2.43e-08
ABTB1	-0.234623	0.849907	-6.14511	2.58e-09	2.43e-08
HIVEP3	-0.172924	0.887043	-6.14429	2.59e-09	2.44e-08
ARHGAP15	-0.190906	0.876056	-6.1433	2.6e-09	2.45e-08
CCNA1	-0.371041	0.773224	-6.14155	2.63e-09	2.47e-08
SLC9A1	0.203362	1.15138	6.14091	2.64e-09	2.48e-08
DOCK11	0.12613	1.09136	6.14056	2.64e-09	2.48e-08
SOD1	0.109388	1.07877	6.14035	2.64e-09	2.48e-08
TRIM16	0.198852	1.14778	6.13956	2.66e-09	2.49e-08
MKLN1	0.135958	1.09882	6.13667	2.7e-09	2.53e-08
NEK2	-0.250981	0.840325	-6.13646	2.7e-09	2.53e-08
NUDC	0.126818	1.09188	6.13515	2.72e-09	2.55e-08
C9orf90	0.122163	1.08837	6.13289	2.76e-09	2.58e-08
FLJ10996	0.185118	1.13691	6.13184	2.77e-09	2.59e-08
PNMA6A	0.166953	1.12268	6.13018	2.8e-09	2.61e-08
PIF1	-0.158718	0.895821	-6.12938	2.81e-09	2.62e-08
SLC9A6	-0.116578	0.922373	-6.1287	2.82e-09	2.63e-08
LLGL1	-0.157603	0.896513	-6.12482	2.88e-09	2.68e-08
ZNF364	0.095444	1.06839	6.12477	2.88e-09	2.68e-08
CHKA	0.120107	1.08682	6.12024	2.96e-09	2.75e-08
CENPB	0.120265	1.08693	6.11627	3.02e-09	2.81e-08
MIER1	0.115013	1.08299	6.11237	3.09e-09	2.87e-08
FGFR1	-0.265737	0.831774	-6.11209	3.1e-09	2.87e-08
CCDC34	-0.2022	0.869224	-6.11106	3.11e-09	2.89e-08
ZNF93	-0.101469	0.932084	-6.11074	3.12e-09	2.89e-08
SPATA2L	-0.144716	0.904557	-6.10722	3.18e-09	2.94e-08
CHTF18	-0.204854	0.867627	-6.1042	3.23e-09	2.99e-08
ABHD8	0.138374	1.10066	6.10371	3.24e-09	3e-08
QSOX1	-0.187435	0.878166	-6.10168	3.28e-09	3.03e-08
MEF2A	-0.180737	0.882252	-6.10037	3.3e-09	3.05e-08
FBXW5	0.121706	1.08802	6.09762	3.35e-09	3.09e-08
TAPBPL	0.215007	1.16071	6.09078	3.48e-09	3.21e-08
DUS3L	0.129233	1.09371	6.08977	3.5e-09	3.23e-08
PDE7A	0.199159	1.14803	6.08636	3.57e-09	3.29e-08
PLIN2	0.189578	1.14043	6.08479	3.6e-09	3.31e-08
PSMB2	0.0957921	1.06865	6.08062	3.69e-09	3.39e-08
SBDSP	0.161277	1.11828	6.08019	3.7e-09	3.39e-08
PDCD5	0.138311	1.10062	6.07962	3.71e-09	3.4e-08
GALK1	0.13282	1.09644	6.07861	3.73e-09	3.42e-08
TBC1D2	0.168135	1.12361	6.07802	3.74e-09	3.43e-08
MRPL16	-0.141912	0.906317	-6.07696	3.76e-09	3.44e-08
MPZL2	0.249603	1.18888	6.07625	3.78e-09	3.45e-08
C9orf21	0.116088	1.08379	6.07593	3.78e-09	3.46e-08
C2orf25	-0.0956997	0.935818	-6.07344	3.84e-09	3.5e-08
SH3RF1	-0.161709	0.893966	-6.07318	3.84e-09	3.51e-08
SAMD13	-0.156474	0.897215	-6.07104	3.89e-09	3.55e-08
CRKL	0.0903037	1.06459	6.06903	3.93e-09	3.58e-08
TMEM87A	0.100642	1.07225	6.06814	3.95e-09	3.6e-08
SLC35B1	0.0995664	1.07145	6.06667	3.98e-09	3.62e-08
SRD5A1	-0.155367	0.897904	-6.06604	4e-09	3.63e-08
FADS1	0.245944	1.18587	6.06562	4.01e-09	3.64e-08
TNFAIP8L1	-0.270742	0.828893	-6.06539	4.01e-09	3.64e-08
ZNF654	-0.14642	0.90349	-6.06372	4.05e-09	3.67e-08
NUAK2	-0.201028	0.869931	-6.06196	4.09e-09	3.7e-08
EIF3G	0.109559	1.0789	6.05996	4.13e-09	3.74e-08
NMRAL1	0.151996	1.11111	6.05779	4.18e-09	3.78e-08
GSK3B	0.122908	1.08893	6.05654	4.21e-09	3.81e-08
MYO1E	-0.191387	0.875763	-6.05635	4.22e-09	3.81e-08
WDR63	-0.177454	0.884262	-6.05596	4.23e-09	3.81e-08
SETD2	0.109652	1.07897	6.0547	4.26e-09	3.84e-08
CD109	-0.239974	0.84676	-6.05325	4.29e-09	3.87e-08
GSN	-0.254483	0.838288	-6.05296	4.3e-09	3.87e-08
PFDN6	0.156645	1.11469	6.05215	4.32e-09	3.88e-08
DARS	0.095929	1.06875	6.05141	4.33e-09	3.9e-08
IFI44	-0.221059	0.857935	-6.04837	4.41e-09	3.96e-08
WDR55	-0.124182	0.917524	-6.04781	4.42e-09	3.97e-08
BHLHB2	0.156903	1.11489	6.04629	4.46e-09	4e-08
HERV-FRD	0.132554	1.09623	6.04515	4.49e-09	4.02e-08
UBTD2	0.169721	1.12484	6.04426	4.51e-09	4.04e-08
PLEK	-0.207805	0.865854	-6.04381	4.52e-09	4.04e-08
REXO2	0.106031	1.07626	6.04329	4.53e-09	4.05e-08
NANS	0.131654	1.09555	6.04196	4.57e-09	4.08e-08
SLC6A8	-0.182864	0.880953	-6.04185	4.57e-09	4.08e-08
C14orf179	0.121122	1.08758	6.03913	4.64e-09	4.14e-08
CLEC6A	0.197021	1.14633	6.03402	4.77e-09	4.25e-08
GDAP1	-0.181904	0.881539	-6.03153	4.84e-09	4.31e-08
CLNS1A	0.0977821	1.07013	6.0296	4.89e-09	4.35e-08
ANAPC1	0.123517	1.08939	6.02624	4.98e-09	4.43e-08
RPS10	0.0949896	1.06806	6.02516	5.01e-09	4.45e-08
FAM84B	-0.221703	0.857552	-6.02413	5.04e-09	4.48e-08
RPL30	0.103895	1.07467	6.0239	5.04e-09	4.48e-08
RRP9	0.158543	1.11616	6.02292	5.07e-09	4.5e-08
STK40	0.134801	1.09794	6.0223	5.09e-09	4.51e-08
TTC27	0.162248	1.11903	6.02013	5.15e-09	4.56e-08
UBE2E3	-0.155252	0.897976	-6.01876	5.19e-09	4.59e-08
MGC4677	-0.197108	0.872297	-6.01414	5.32e-09	4.71e-08
LYL1	0.130364	1.09457	6.01365	5.34e-09	4.72e-08
ZFAND3	0.160096	1.11736	6.01362	5.34e-09	4.72e-08
KIF2A	-0.115933	0.922785	-6.01231	5.38e-09	4.75e-08
CDCA2	-0.178202	0.883804	-6.00977	5.45e-09	4.81e-08
LYAR	0.127008	1.09203	6.00726	5.53e-09	4.87e-08
SEC61B	0.0977717	1.07012	6.00507	5.59e-09	4.93e-08
KIAA0090	-0.127909	0.915157	-6.00356	5.64e-09	4.97e-08
C10orf61	-0.205895	0.867001	-5.99824	5.81e-09	5.11e-08
TIAF1	-0.150328	0.901046	-5.99555	5.89e-09	5.18e-08
CAMK2D	-0.231775	0.851587	-5.99419	5.94e-09	5.22e-08
C16orf59	-0.18127	0.881926	-5.99343	5.96e-09	5.24e-08
C14orf139	0.167797	1.12334	5.99226	6e-09	5.27e-08
FAM127B	0.141821	1.1033	5.99213	6.01e-09	5.27e-08
FAM20B	0.120348	1.087	5.99071	6.05e-09	5.3e-08
PGAM4	-0.198756	0.871302	-5.99044	6.06e-09	5.31e-08
FOXJ2	0.129144	1.09364	5.98899	6.11e-09	5.35e-08
NEXN	0.13264	1.0963	5.98878	6.12e-09	5.35e-08
NAB2	-0.141985	0.906271	-5.98771	6.15e-09	5.38e-08
SPATA5L1	-0.12838	0.914858	-5.98754	6.16e-09	5.38e-08
SSPN	0.261357	1.19861	5.98509	6.24e-09	5.45e-08
TREML1	-0.183611	0.880496	-5.98416	6.27e-09	5.47e-08
DHPS	0.100527	1.07217	5.98272	6.32e-09	5.51e-08
BCL3	0.24633	1.18619	5.98037	6.41e-09	5.58e-08
CRTAP	0.189249	1.14017	5.97715	6.52e-09	5.67e-08
KRTCAP2	0.13934	1.1014	5.97458	6.61e-09	5.75e-08
SLC25A25	-0.138584	0.90841	-5.97265	6.68e-09	5.81e-08
GRIPAP1	-0.302909	0.810616	-5.96956	6.8e-09	5.9e-08
NDUFA4	-0.115202	0.923253	-5.96874	6.83e-09	5.92e-08
C6orf81	-0.180038	0.88268	-5.96502	6.97e-09	6.04e-08
NDRG3	-0.117233	0.921954	-5.962	7.08e-09	6.14e-08
TMED5	-0.114203	0.923893	-5.95671	7.29e-09	6.31e-08
C16orf68	0.137912	1.10031	5.95658	7.3e-09	6.31e-08
UBL5	-0.10574	0.929328	-5.9565	7.3e-09	6.31e-08
NKRF	-0.0925768	0.937846	-5.95627	7.31e-09	6.31e-08
APBA3	0.132753	1.09638	5.9543	7.39e-09	6.38e-08
MTE	-0.364604	0.776682	-5.94944	7.59e-09	6.54e-08
SLC38A10	-0.179922	0.882751	-5.94726	7.68e-09	6.62e-08
CTNNBL1	0.116607	1.08418	5.94438	7.8e-09	6.72e-08
ECD	-0.0977527	0.934488	-5.94407	7.81e-09	6.72e-08
GK5	-0.164875	0.892006	-5.93477	8.22e-09	7.07e-08
TNFRSF18	-0.344604	0.787524	-5.93261	8.31e-09	7.14e-08
PAEP	-0.18826	0.877663	-5.92927	8.47e-09	7.27e-08
PTP4A2	0.110189	1.07937	5.92867	8.49e-09	7.29e-08
WDR45	0.148848	1.10868	5.92747	8.55e-09	7.33e-08
DHRS4L2	0.182645	1.13496	5.92735	8.56e-09	7.33e-08
ZRANB1	0.168293	1.12373	5.92611	8.61e-09	7.38e-08
ZNF22	0.18468	1.13656	5.92444	8.69e-09	7.44e-08
C7orf54	0.214823	1.16056	5.92307	8.76e-09	7.49e-08
RAB32	0.173247	1.12759	5.92253	8.78e-09	7.51e-08
DOCK5	-0.171821	0.887721	-5.92125	8.84e-09	7.55e-08
ISG20L1	0.199437	1.14825	5.914	9.2e-09	7.85e-08
ZNF394	-0.278656	0.824359	-5.90827	9.49e-09	8.09e-08
RTN2	-0.18117	0.881988	-5.90609	9.6e-09	8.18e-08
MME	-0.377609	0.769712	-5.90577	9.62e-09	8.18e-08
CPSF2	0.119988	1.08673	5.90571	9.62e-09	8.18e-08
TROAP	-0.21348	0.862455	-5.89723	1.01e-08	8.56e-08
ATP6V1D	-0.132511	0.912242	-5.89656	1.01e-08	8.59e-08
UGDH	0.153005	1.11188	5.89581	1.02e-08	8.62e-08
SNRPC	0.0968174	1.06941	5.89485	1.02e-08	8.66e-08
CBR1	0.11093	1.07992	5.89396	1.03e-08	8.69e-08
CACYBP	-0.10284	0.931198	-5.89285	1.03e-08	8.74e-08
C1orf135	-0.171342	0.888016	-5.89123	1.04e-08	8.81e-08
CACNA1B	-0.111347	0.925724	-5.88847	1.06e-08	8.94e-08
CCT7	0.0990705	1.07108	5.88786	1.06e-08	8.96e-08
IL6R	-0.261866	0.834009	-5.88338	1.09e-08	9.17e-08
ZNF225	-0.0987554	0.933838	-5.88056	1.1e-08	9.31e-08
TMEM167B	0.0936329	1.06705	5.87865	1.11e-08	9.4e-08
KIAA1737	-0.138029	0.90876	-5.87539	1.13e-08	9.56e-08
SMARCD3	0.24397	1.18425	5.86999	1.17e-08	9.84e-08
SF3A3	0.157915	1.11567	5.86949	1.17e-08	9.86e-08
CYTH3	-0.148094	0.902442	-5.86931	1.17e-08	9.86e-08
PHF19	-0.144936	0.904419	-5.86844	1.18e-08	9.9e-08
KRT10	0.144195	1.10511	5.8666	1.19e-08	9.99e-08
RCC2	0.116283	1.08394	5.8614	1.22e-08	1.03e-07
DOPEY2	-0.184681	0.879844	-5.8562	1.26e-08	1.06e-07
DCTPP1	-0.140416	0.907258	-5.85542	1.26e-08	1.06e-07
TRIM26	0.0991752	1.07116	5.85527	1.26e-08	1.06e-07
POLB	0.101091	1.07258	5.85419	1.27e-08	1.06e-07
NRIP3	-0.258062	0.83621	-5.85397	1.27e-08	1.07e-07
C6orf145	0.1447	1.1055	5.85162	1.29e-08	1.08e-07
VARS2	0.163801	1.12023	5.84957	1.3e-08	1.09e-07
BMI1	0.094931	1.06801	5.84584	1.33e-08	1.11e-07
C9orf142	0.119287	1.0862	5.84529	1.33e-08	1.11e-07
ADORA3	-0.308653	0.807395	-5.84301	1.35e-08	1.13e-07
COL4A1	-0.139243	0.907996	-5.84118	1.36e-08	1.14e-07
FOXM1	-0.263499	0.833065	-5.83925	1.38e-08	1.15e-07
CRY1	0.125031	1.09053	5.83572	1.4e-08	1.17e-07
FAM3C	0.135342	1.09835	5.83149	1.44e-08	1.2e-07
GTPBP6	0.152177	1.11124	5.83131	1.44e-08	1.2e-07
NAT6	-0.196568	0.872624	-5.82899	1.46e-08	1.21e-07
SKA2	-0.119007	0.920821	-5.82867	1.46e-08	1.21e-07
CNNM4	0.16552	1.12157	5.82634	1.48e-08	1.23e-07
SLC25A37	0.218066	1.16317	5.82496	1.49e-08	1.23e-07
USP6NL	0.112481	1.08109	5.82416	1.49e-08	1.24e-07
MCM5	-0.154232	0.898611	-5.82268	1.51e-08	1.25e-07
STAM	0.0990276	1.07105	5.81962	1.53e-08	1.27e-07
ARMCX1	-0.240747	0.846307	-5.81915	1.54e-08	1.27e-07
CD40	0.199456	1.14827	5.81909	1.54e-08	1.27e-07
MTHFD2L	0.118723	1.08577	5.81888	1.54e-08	1.27e-07
LSM3	-0.118794	0.920957	-5.81709	1.55e-08	1.28e-07
KLHL8	0.139418	1.10146	5.81571	1.56e-08	1.29e-07
ACBD6	0.0975796	1.06998	5.81508	1.57e-08	1.29e-07
POPDC2	0.145731	1.10629	5.81453	1.57e-08	1.3e-07
MGEA5	0.129429	1.09386	5.81186	1.6e-08	1.31e-07
DEM1	-0.255746	0.837554	-5.8106	1.61e-08	1.32e-07
B3GNT8	-0.177212	0.884411	-5.8095	1.62e-08	1.33e-07
PLEKHG2	-0.193917	0.874229	-5.80903	1.62e-08	1.33e-07
ATXN2	0.0943831	1.06761	5.80657	1.64e-08	1.35e-07
C17orf63	-0.129775	0.913974	-5.80635	1.64e-08	1.35e-07
TRIM44	0.127001	1.09202	5.8055	1.65e-08	1.35e-07
C2orf65	-0.125204	0.916874	-5.80522	1.65e-08	1.36e-07
DGCR5	0.194106	1.14401	5.80498	1.66e-08	1.36e-07
DONSON	-0.134466	0.911007	-5.80455	1.66e-08	1.36e-07
CDK5RAP1	0.0867813	1.062	5.80293	1.67e-08	1.37e-07
BAALC	0.259651	1.19719	5.80047	1.7e-08	1.39e-07
JOSD1	0.121228	1.08766	5.80023	1.7e-08	1.39e-07
AHSA1	0.117631	1.08495	5.79772	1.72e-08	1.4e-07
C1GALT1C1	-0.156699	0.897075	-5.79771	1.72e-08	1.4e-07
DNAJB1	0.113967	1.0822	5.79598	1.74e-08	1.42e-07
TJP2	0.161004	1.11806	5.79502	1.75e-08	1.42e-07
BNIP3	-0.258632	0.83588	-5.79486	1.75e-08	1.42e-07
USP39	0.0853411	1.06094	5.79482	1.75e-08	1.42e-07
PRDM4	0.123463	1.08935	5.78846	1.81e-08	1.47e-07
FURIN	-0.196003	0.872966	-5.78794	1.81e-08	1.47e-07
DYM	0.1066	1.07669	5.78494	1.84e-08	1.5e-07
ERO1L	-0.121382	0.919306	-5.78458	1.85e-08	1.5e-07
CISD1	-0.12796	0.915125	-5.77774	1.92e-08	1.55e-07
NFATC2IP	-0.131836	0.912669	-5.77439	1.95e-08	1.58e-07
PDDC1	-0.138782	0.908286	-5.77415	1.95e-08	1.58e-07
APOC2	-0.557824	0.679326	-5.77041	1.99e-08	1.61e-07
CXXC1	0.116814	1.08434	5.76729	2.03e-08	1.64e-07
NHLRC2	0.105447	1.07583	5.76702	2.03e-08	1.64e-07
IRAK2	0.24053	1.18143	5.7658	2.04e-08	1.65e-07
PITPNC1	-0.128723	0.914641	-5.76315	2.07e-08	1.67e-07
ETV5	-0.319352	0.80143	-5.76195	2.08e-08	1.68e-07
DBN1	-0.349327	0.78495	-5.7617	2.09e-08	1.68e-07
GDPD1	-0.136579	0.909674	-5.75927	2.11e-08	1.7e-07
LIMS1	-0.307535	0.808021	-5.75908	2.12e-08	1.7e-07
DOCK3	-0.261403	0.834276	-5.75689	2.14e-08	1.72e-07
MIA3	0.163792	1.12023	5.75568	2.16e-08	1.73e-07
SLC4A8	-0.202328	0.869147	-5.75558	2.16e-08	1.73e-07
ZNF443	-0.121332	0.919339	-5.75466	2.17e-08	1.74e-07
EIF2C1	-0.114398	0.923768	-5.75298	2.19e-08	1.75e-07
STARD10	0.228558	1.17166	5.75245	2.19e-08	1.76e-07
HMBS	0.185996	1.1376	5.75219	2.2e-08	1.76e-07
SPAG16	-0.163325	0.892965	-5.75202	2.2e-08	1.76e-07
LOC653604	-0.16027	0.894857	-5.74985	2.22e-08	1.78e-07
DFNA5	0.189949	1.14072	5.74725	2.25e-08	1.8e-07
NDUFB3	-0.109276	0.927053	-5.7469	2.26e-08	1.81e-07
SLC10A3	-0.0712153	0.951836	-5.74611	2.27e-08	1.81e-07
CTBP2	0.192991	1.14313	5.74536	2.28e-08	1.82e-07
TIMP2	-0.176981	0.884552	-5.74458	2.29e-08	1.82e-07
SLC9A7	-0.187337	0.878225	-5.7427	2.31e-08	1.84e-07
RAB43	0.120204	1.08689	5.74212	2.32e-08	1.85e-07
ANAPC11	0.11065	1.07971	5.74124	2.33e-08	1.85e-07
37316	-0.153976	0.89877	-5.74019	2.34e-08	1.86e-07
CKAP2	-0.169419	0.889201	-5.7401	2.34e-08	1.86e-07
XPR1	-0.128478	0.914796	-5.73996	2.34e-08	1.86e-07
C9orf72	0.178962	1.13207	5.73996	2.34e-08	1.86e-07
KRT79	-0.297429	0.813701	-5.73924	2.35e-08	1.87e-07
MTMR9	0.106666	1.07674	5.73544	2.4e-08	1.9e-07
DOCK2	0.155342	1.11369	5.7322	2.44e-08	1.94e-07
ABCB8	-0.164022	0.892533	-5.73114	2.46e-08	1.95e-07
HEBP1	0.159729	1.11708	5.73008	2.47e-08	1.96e-07
ZFYVE21	-0.119159	0.920724	-5.72951	2.48e-08	1.96e-07
SLC16A3	-0.138255	0.908617	-5.7264	2.52e-08	1.99e-07
MMACHC	-0.141315	0.906692	-5.72549	2.53e-08	2e-07
SHROOM4	-0.325894	0.797804	-5.72359	2.56e-08	2.02e-07
SUMO3	0.0945043	1.0677	5.72213	2.58e-08	2.03e-07
EHBP1	0.102125	1.07335	5.72126	2.59e-08	2.04e-07
TCF20	0.112683	1.08124	5.71908	2.62e-08	2.06e-07
RUFY3	-0.137078	0.909359	-5.71836	2.63e-08	2.07e-07
UBXN2A	0.139742	1.10171	5.71677	2.65e-08	2.09e-07
CAB39L	-0.206661	0.86654	-5.71529	2.67e-08	2.1e-07
ITIH4	0.18585	1.13749	5.71515	2.67e-08	2.1e-07
PAPLN	0.237379	1.17885	5.71488	2.68e-08	2.1e-07
RPS4X	0.174185	1.12833	5.71196	2.72e-08	2.13e-07
MTX2	-0.116713	0.922286	-5.71167	2.72e-08	2.14e-07
SUV39H1	-0.144619	0.904618	-5.7086	2.77e-08	2.17e-07
SPC24	-0.174572	0.88603	-5.70701	2.79e-08	2.19e-07
COQ9	-0.117598	0.921721	-5.70392	2.84e-08	2.22e-07
ZNF426	-0.101372	0.932146	-5.70137	2.88e-08	2.25e-07
SEMA4F	-0.0893247	0.939963	-5.69846	2.92e-08	2.28e-07
GK2	-0.0958014	0.935752	-5.69788	2.93e-08	2.29e-07
C18orf55	-0.133353	0.91171	-5.69559	2.96e-08	2.32e-07
MDP1	-0.12861	0.914712	-5.69464	2.98e-08	2.33e-07
GPR124	0.213396	1.15941	5.69366	2.99e-08	2.34e-07
MUM1	0.137398	1.09992	5.69272	3.01e-08	2.35e-07
SMAD4	0.0949793	1.06805	5.69016	3.05e-08	2.38e-07
SLC27A1	-0.206146	0.86685	-5.6867	3.11e-08	2.42e-07
FLJ10081	0.137077	1.09967	5.68385	3.15e-08	2.46e-07
C14orf100	-0.0943731	0.936679	-5.6833	3.16e-08	2.46e-07
BCORL1	-0.164104	0.892483	-5.68217	3.18e-08	2.47e-07
SRI	-0.200936	0.869986	-5.67974	3.22e-08	2.5e-07
CD97	-0.173401	0.88675	-5.67754	3.26e-08	2.53e-07
ZNF146	0.122539	1.08865	5.67519	3.3e-08	2.56e-07
INTS7	0.141626	1.10315	5.67471	3.31e-08	2.57e-07
EDEM1	0.154329	1.1129	5.67316	3.34e-08	2.59e-07
RALGPS1	0.17794	1.13127	5.67241	3.35e-08	2.59e-07
ATP5L	-0.139588	0.907779	-5.67086	3.38e-08	2.61e-07
SLC35A2	-0.0862244	0.941985	-5.67068	3.38e-08	2.61e-07
BMPR2	-0.127924	0.915148	-5.67064	3.38e-08	2.61e-07
C9orf89	0.121562	1.08791	5.67056	3.38e-08	2.61e-07
FAM110A	0.155212	1.11359	5.66507	3.48e-08	2.69e-07
IFITM1	-0.117087	0.922047	-5.66294	3.52e-08	2.72e-07
PTGER3	0.145466	1.10609	5.66165	3.54e-08	2.73e-07
TMEM17	-0.268555	0.83015	-5.6582	3.61e-08	2.78e-07
FAM127A	-0.106343	0.92894	-5.65684	3.64e-08	2.8e-07
SH3GLB1	-0.114439	0.923741	-5.65201	3.73e-08	2.87e-07
NHP2L1	0.119064	1.08603	5.64806	3.81e-08	2.93e-07
CDKN1A	0.220481	1.16512	5.64106	3.95e-08	3.03e-07
DERL1	0.0909045	1.06504	5.63911	3.99e-08	3.06e-07
LIME1	0.168685	1.12403	5.6376	4.02e-08	3.09e-07
BIRC5	-0.315821	0.803394	-5.6366	4.04e-08	3.1e-07
C1orf83	-0.105872	0.929243	-5.63402	4.1e-08	3.14e-07
RPL26	0.136728	1.09941	5.63354	4.11e-08	3.15e-07
C16orf93	-0.178282	0.883755	-5.63301	4.12e-08	3.15e-07
PLCXD1	-0.250663	0.84051	-5.63134	4.16e-08	3.18e-07
ZBTB46	-0.175435	0.8855	-5.63099	4.16e-08	3.18e-07
ALG9	-0.112485	0.924994	-5.63012	4.18e-08	3.19e-07
ABCG5	0.112358	1.08099	5.62976	4.19e-08	3.2e-07
ARAP2	-0.114817	0.923499	-5.62888	4.21e-08	3.21e-07
C1orf123	0.121448	1.08783	5.62873	4.21e-08	3.21e-07
ZCWPW1	0.16871	1.12405	5.62822	4.22e-08	3.22e-07
AMY1B	0.184561	1.13647	5.62767	4.24e-08	3.23e-07
JUNB	-0.19848	0.871468	-5.62607	4.27e-08	3.25e-07
LHX6	-0.0973483	0.934749	-5.6259	4.28e-08	3.25e-07
LRPAP1	0.169196	1.12443	5.62363	4.33e-08	3.29e-07
DIAPH2	0.105887	1.07616	5.6197	4.42e-08	3.35e-07
SLC1A3	0.124029	1.08977	5.619	4.43e-08	3.37e-07
AGA	0.179935	1.13283	5.61706	4.48e-08	3.4e-07
NCAPD2	-0.105331	0.929592	-5.61685	4.48e-08	3.4e-07
SLC35B4	-0.150381	0.901013	-5.6164	4.49e-08	3.41e-07
GPN2	0.097468	1.06989	5.61155	4.61e-08	3.49e-07
NAT9	0.104934	1.07545	5.60964	4.66e-08	3.52e-07
BANK1	0.186879	1.1383	5.60913	4.67e-08	3.53e-07
ZNF549	-0.261516	0.834211	-5.60833	4.69e-08	3.54e-07
ST6GALNAC4	-0.203844	0.868234	-5.60825	4.69e-08	3.54e-07
RTN4R	0.214868	1.1606	5.60447	4.78e-08	3.61e-07
PLD6	0.165301	1.1214	5.60042	4.89e-08	3.68e-07
PTMA	-0.185005	0.879646	-5.60033	4.89e-08	3.68e-07
FOXRED1	-0.169874	0.88892	-5.59926	4.91e-08	3.7e-07
ACSL5	0.145981	1.10648	5.59898	4.92e-08	3.7e-07
STAU2	-0.131281	0.91302	-5.59845	4.94e-08	3.71e-07
ANKRD20A1	-0.343359	0.788204	-5.5983	4.94e-08	3.71e-07
CCNG2	-0.203712	0.868314	-5.59338	5.07e-08	3.81e-07
GTPBP2	0.144123	1.10506	5.59254	5.09e-08	3.82e-07
TCFL5	0.160351	1.11756	5.59132	5.12e-08	3.84e-07
SDHC	-0.11012	0.926511	-5.58898	5.19e-08	3.89e-07
KIDINS220	-0.11535	0.923158	-5.58776	5.22e-08	3.91e-07
ARAF	0.152667	1.11162	5.58467	5.3e-08	3.97e-07
TMEM169	0.141656	1.10317	5.58365	5.33e-08	3.99e-07
TRAPPC2	-0.120891	0.91962	-5.58295	5.35e-08	4e-07
GBP1	-0.2019	0.869405	-5.58048	5.42e-08	4.05e-07
PLD1	0.150326	1.10982	5.5763	5.54e-08	4.14e-07
ZNF800	0.0904464	1.0647	5.57454	5.59e-08	4.17e-07
F3	-0.2685	0.830182	-5.57362	5.62e-08	4.19e-07
SERTAD2	-0.125597	0.916625	-5.57258	5.65e-08	4.21e-07
FKBP4	0.17884	1.13197	5.57183	5.67e-08	4.23e-07
SERPINB1	0.148253	1.10823	5.57156	5.68e-08	4.23e-07
DNAJC8	0.0879795	1.06288	5.57077	5.7e-08	4.24e-07
HSPC268	-0.269798	0.829436	-5.57062	5.7e-08	4.24e-07
ZNHIT3	0.0835697	1.05964	5.5706	5.71e-08	4.24e-07
CHODL	0.111795	1.08057	5.56683	5.82e-08	4.32e-07
FAM195B	-0.157721	0.89644	-5.56392	5.91e-08	4.39e-07
BTG2	-0.171251	0.888073	-5.56376	5.91e-08	4.39e-07
C3orf62	-0.14351	0.905314	-5.56355	5.92e-08	4.39e-07
RPL10A	0.0975178	1.06993	5.56343	5.92e-08	4.39e-07
CAPNS1	-0.105309	0.929606	-5.5631	5.93e-08	4.4e-07
PTCD1	0.11769	1.085	5.5589	6.06e-08	4.49e-07
RAP1A	-0.122721	0.918454	-5.55795	6.09e-08	4.51e-07
ACTR3	-0.145704	0.903938	-5.55455	6.2e-08	4.59e-07
IQCB1	0.136363	1.09913	5.55404	6.22e-08	4.6e-07
C14orf28	0.135404	1.0984	5.55134	6.3e-08	4.66e-07
TMEM48	-0.140492	0.90721	-5.55074	6.32e-08	4.67e-07
PTTG1	-0.209548	0.864808	-5.55016	6.34e-08	4.68e-07
MIIP	0.137525	1.10002	5.54992	6.35e-08	4.68e-07
RAP1GDS1	-0.216094	0.860893	-5.54564	6.49e-08	4.79e-07
DSTN	-0.115434	0.923105	-5.54506	6.51e-08	4.8e-07
AUH	0.127523	1.09242	5.545	6.52e-08	4.8e-07
C7orf49	0.134148	1.09744	5.54357	6.56e-08	4.83e-07
CD164	-0.197921	0.871806	-5.54346	6.57e-08	4.83e-07
SDC2	-0.278539	0.824426	-5.54123	6.64e-08	4.88e-07
CYBB	0.157045	1.115	5.53796	6.76e-08	4.96e-07
PGM2	-0.140527	0.907188	-5.5369	6.79e-08	4.99e-07
MYBPH	-0.300626	0.8119	-5.53407	6.89e-08	5.06e-07
C1orf96	-0.12034	0.919971	-5.5274	7.14e-08	5.23e-07
ALG8	-0.132901	0.911996	-5.52683	7.16e-08	5.24e-07
PHAX	-0.244834	0.843913	-5.52486	7.23e-08	5.3e-07
DHX33	0.0994944	1.0714	5.52376	7.27e-08	5.32e-07
COPG	0.127909	1.09271	5.5209	7.38e-08	5.4e-07
ABCC1	0.202337	1.15056	5.52053	7.39e-08	5.41e-07
ANGEL1	-0.152392	0.899758	-5.5181	7.49e-08	5.47e-07
HIC2	-0.131231	0.913052	-5.51712	7.52e-08	5.49e-07
GATAD2A	0.102759	1.07383	5.51637	7.55e-08	5.51e-07
TBC1D14	0.15681	1.11482	5.51553	7.59e-08	5.53e-07
MEF2D	-0.183673	0.880458	-5.51386	7.65e-08	5.58e-07
ECE1	0.156566	1.11463	5.51289	7.69e-08	5.6e-07
CGRRF1	0.094332	1.06757	5.51282	7.69e-08	5.6e-07
ATP5G3	-0.168241	0.889927	-5.50962	7.82e-08	5.69e-07
TMEM87B	-0.158357	0.896045	-5.50924	7.84e-08	5.7e-07
FAM49A	0.149142	1.10891	5.50657	7.95e-08	5.77e-07
TMEM9B	-0.0741752	0.949885	-5.50378	8.06e-08	5.86e-07
ARRDC5	0.187987	1.13917	5.50335	8.08e-08	5.86e-07
MAP1LC3B	0.110626	1.0797	5.50135	8.16e-08	5.92e-07
CAMK1	-0.224354	0.855978	-5.50135	8.16e-08	5.92e-07
KMO	-0.159041	0.89562	-5.50123	8.17e-08	5.92e-07
SEPW1	-0.195491	0.873275	-5.50123	8.17e-08	5.92e-07
HELZ	-0.153374	0.899145	-5.49907	8.26e-08	5.98e-07
SKA1	-0.148025	0.902485	-5.49781	8.31e-08	6.01e-07
ETHE1	-0.141472	0.906594	-5.49771	8.32e-08	6.01e-07
KLHL20	-0.0932156	0.937431	-5.49695	8.35e-08	6.03e-07
SCNN1D	0.162439	1.11918	5.49579	8.4e-08	6.07e-07
CCL7	-0.518493	0.698101	-5.49465	8.45e-08	6.1e-07
RRAGA	-0.0856246	0.942376	-5.4935	8.5e-08	6.13e-07
GNAS	-0.0763046	0.948484	-5.49183	8.57e-08	6.18e-07
MPG	-0.156887	0.896959	-5.49139	8.59e-08	6.19e-07
PLSCR1	0.246725	1.18651	5.48865	8.71e-08	6.27e-07
SDF4	-0.128791	0.914598	-5.48307	8.97e-08	6.45e-07
SERPINF2	0.168909	1.12421	5.48285	8.98e-08	6.45e-07
C5orf35	0.190926	1.1415	5.48278	8.98e-08	6.45e-07
RNF138	0.187092	1.13847	5.47822	9.19e-08	6.6e-07
FNBP4	0.12165	1.08798	5.47526	9.33e-08	6.7e-07
SFT2D1	-0.0909644	0.938895	-5.47447	9.37e-08	6.72e-07
ITSN1	-0.235257	0.849534	-5.47421	9.38e-08	6.73e-07
MIER2	-0.157833	0.896371	-5.4737	9.41e-08	6.74e-07
TWSG1	-0.181566	0.881745	-5.47343	9.42e-08	6.75e-07
BCAP31	-0.101905	0.931802	-5.47286	9.45e-08	6.76e-07
FLJ90757	-0.14002	0.907506	-5.47198	9.49e-08	6.79e-07
ELANE	0.257354	1.19528	5.47179	9.5e-08	6.79e-07
DNAH1	0.169061	1.12433	5.47073	9.55e-08	6.83e-07
PRMT5	0.110844	1.07986	5.46676	9.75e-08	6.96e-07
TDRD1	-0.245971	0.843248	-5.46667	9.75e-08	6.96e-07
KIF20B	-0.159236	0.895499	-5.46588	9.79e-08	6.98e-07
TLR6	-0.117073	0.922056	-5.46583	9.79e-08	6.98e-07
HNRPA2B1	-0.100679	0.932594	-5.46154	1e-07	7.14e-07
SKP2	-0.130836	0.913302	-5.46038	1.01e-07	7.17e-07
RPL13L	0.140732	1.10246	5.45581	1.03e-07	7.34e-07
TUSC4	0.0868753	1.06207	5.45381	1.04e-07	7.41e-07
ACVRL1	0.200058	1.14874	5.45277	1.05e-07	7.44e-07
BANP	0.159921	1.11723	5.45272	1.05e-07	7.44e-07
KPNB1	0.0863657	1.06169	5.45178	1.05e-07	7.48e-07
ZNF512	-0.117173	0.921993	-5.45048	1.06e-07	7.52e-07
ANXA2	-0.157071	0.896844	-5.45001	1.06e-07	7.53e-07
PPP2R5D	-0.105257	0.929639	-5.44728	1.08e-07	7.64e-07
CD274	0.242792	1.18328	5.44487	1.09e-07	7.73e-07
RARS2	0.0850347	1.06071	5.44391	1.1e-07	7.76e-07
MRPS24	0.0962463	1.06899	5.43961	1.12e-07	7.93e-07
TMEM143	-0.153743	0.898915	-5.43909	1.12e-07	7.94e-07
TBCE	0.104263	1.07495	5.43749	1.13e-07	8e-07
NPTN	-0.0804823	0.945741	-5.437	1.13e-07	8.02e-07
REV1	0.0966534	1.06929	5.43535	1.14e-07	8.08e-07
SMG5	0.143675	1.10472	5.43362	1.15e-07	8.15e-07
LARP1	0.118071	1.08528	5.43339	1.16e-07	8.16e-07
TFDP2	-0.163281	0.892992	-5.43257	1.16e-07	8.18e-07
TM2D3	0.128487	1.09315	5.4322	1.16e-07	8.2e-07
HAAO	-0.138095	0.908718	-5.42957	1.18e-07	8.3e-07
EPM2A	0.106764	1.07681	5.42931	1.18e-07	8.31e-07
GRK5	0.164641	1.12089	5.42927	1.18e-07	8.31e-07
INPP5B	0.138174	1.10051	5.4249	1.21e-07	8.48e-07
C14orf153	-0.264884	0.832266	-5.42311	1.22e-07	8.56e-07
C1orf122	-0.191248	0.875848	-5.42139	1.23e-07	8.63e-07
WDR45L	0.125204	1.09066	5.42093	1.23e-07	8.63e-07
GCET2	-0.137398	0.909157	-5.4209	1.23e-07	8.63e-07
C12orf65	0.116665	1.08423	5.42087	1.23e-07	8.63e-07
CRADD	-0.131626	0.912802	-5.41928	1.24e-07	8.7e-07
LAS1L	0.138493	1.10076	5.41774	1.25e-07	8.76e-07
REV3L	0.177809	1.13116	5.41671	1.26e-07	8.8e-07
CROT	-0.128452	0.914812	-5.41601	1.26e-07	8.83e-07
STH	-0.0994165	0.93341	-5.41058	1.3e-07	9.07e-07
TSSC4	0.139205	1.1013	5.4085	1.31e-07	9.16e-07
TMEM164	-0.104737	0.929974	-5.40825	1.31e-07	9.16e-07
PNPLA1	0.210568	1.15714	5.40821	1.31e-07	9.16e-07
LIAS	-0.10489	0.929876	-5.40819	1.31e-07	9.16e-07
KLK4	-0.385982	0.765258	-5.40757	1.32e-07	9.19e-07
VKORC1L1	-0.174969	0.885786	-5.40433	1.34e-07	9.33e-07
BCL2L2	0.125292	1.09073	5.40212	1.36e-07	9.43e-07
MAPRE1	-0.078098	0.947306	-5.39873	1.38e-07	9.59e-07
TM2D2	-0.144295	0.904821	-5.39836	1.38e-07	9.6e-07
C2orf29	0.0878971	1.06282	5.3972	1.39e-07	9.66e-07
PCOLCE	-0.149171	0.901769	-5.39486	1.41e-07	9.77e-07
TTC3	-0.0991403	0.933589	-5.39106	1.43e-07	9.95e-07
RHOF	-0.233964	0.850296	-5.39005	1.44e-07	1e-06
UBR2	0.0830483	1.05925	5.38957	1.44e-07	1e-06
DOM3Z	0.147419	1.10759	5.38947	1.44e-07	1e-06
PSMB4	0.0657046	1.0466	5.38529	1.48e-07	1.02e-06
IL15RA	0.176856	1.13042	5.38457	1.48e-07	1.03e-06
VKORC1	-0.107174	0.928405	-5.38439	1.48e-07	1.03e-06
LRAP	-0.272594	0.82783	-5.3841	1.48e-07	1.03e-06
CD36	-0.261751	0.834075	-5.38089	1.51e-07	1.04e-06
HHLA3	-0.188484	0.877528	-5.37439	1.56e-07	1.08e-06
SLC46A2	-0.100295	0.932842	-5.37367	1.57e-07	1.08e-06
GABARAPL2	-0.155787	0.897642	-5.37251	1.57e-07	1.09e-06
PSENEN	-0.0994171	0.93341	-5.37181	1.58e-07	1.09e-06
C7orf68	-0.212209	0.863215	-5.37144	1.58e-07	1.09e-06
MLLT6	0.172958	1.12737	5.36905	1.6e-07	1.1e-06
ORC1L	-0.136689	0.909604	-5.36862	1.61e-07	1.11e-06
RAB20	-0.217303	0.860172	-5.36714	1.62e-07	1.11e-06
BLZF1	-0.191908	0.875447	-5.36445	1.64e-07	1.13e-06
NELF	0.174533	1.1286	5.36312	1.65e-07	1.13e-06
SEMA3E	-0.334704	0.792947	-5.3628	1.65e-07	1.14e-06
FARS2	0.116177	1.08386	5.35797	1.69e-07	1.16e-06
GPR65	-0.180919	0.882141	-5.35716	1.7e-07	1.17e-06
SPR	0.13049	1.09467	5.35715	1.7e-07	1.17e-06
RPS2	0.117579	1.08491	5.3543	1.73e-07	1.18e-06
TMEM77	-0.129398	0.914213	-5.35419	1.73e-07	1.18e-06
SIT1	-0.132224	0.912424	-5.35342	1.73e-07	1.19e-06
39508	0.17247	1.12699	5.35331	1.73e-07	1.19e-06
TRIM25	0.131832	1.09568	5.3521	1.75e-07	1.19e-06
RPL18	0.0911712	1.06523	5.35099	1.76e-07	1.2e-06
SSBP4	-0.150901	0.900688	-5.3503	1.76e-07	1.2e-06
UBE2E2	0.0888488	1.06352	5.34991	1.76e-07	1.2e-06
MBD4	-0.16072	0.894578	-5.34925	1.77e-07	1.21e-06
PAICS	0.146053	1.10654	5.34274	1.83e-07	1.25e-06
OLFML2B	-0.415774	0.749617	-5.34251	1.83e-07	1.25e-06
NCSTN	-0.105412	0.929539	-5.34093	1.85e-07	1.26e-06
GAGE7	-0.131755	0.912721	-5.34033	1.85e-07	1.26e-06
ATP6AP2	-0.101322	0.932178	-5.33957	1.86e-07	1.27e-06
JDP2	0.132092	1.09588	5.33877	1.87e-07	1.27e-06
UBXN1	0.0948855	1.06798	5.33779	1.88e-07	1.28e-06
SCOC	-0.107018	0.928506	-5.33152	1.94e-07	1.32e-06
SAE1	0.0738882	1.05255	5.33109	1.94e-07	1.32e-06
JARID2	-0.126207	0.916237	-5.3309	1.94e-07	1.32e-06
CDC42BPA	0.127242	1.0922	5.33066	1.94e-07	1.32e-06
SNF8	0.1601	1.11736	5.33027	1.95e-07	1.32e-06
SAV1	0.171196	1.12599	5.32971	1.95e-07	1.32e-06
IARS2	-0.103159	0.930992	-5.32804	1.97e-07	1.33e-06
ATL2	0.115354	1.08324	5.32758	1.97e-07	1.34e-06
MCPH1	0.114067	1.08228	5.32715	1.98e-07	1.34e-06
NFKB1	0.114903	1.0829	5.32605	1.99e-07	1.35e-06
TNFSF8	-0.255857	0.83749	-5.32586	1.99e-07	1.35e-06
ZNF226	-0.128831	0.914572	-5.32573	1.99e-07	1.35e-06
B4GALT7	0.134855	1.09798	5.32427	2.01e-07	1.36e-06
MBD6	0.125742	1.09107	5.31899	2.06e-07	1.39e-06
MGST2	-0.135677	0.910242	-5.31638	2.09e-07	1.41e-06
GDAP2	0.0832037	1.05937	5.31633	2.09e-07	1.41e-06
IFRD2	0.134676	1.09785	5.31522	2.1e-07	1.41e-06
TXNDC11	-0.114597	0.92364	-5.31469	2.11e-07	1.42e-06
LIN7A	0.222188	1.1665	5.30813	2.18e-07	1.46e-06
CYTSA	0.0881074	1.06297	5.3051	2.21e-07	1.49e-06
PIGC	0.0723388	1.05142	5.30503	2.21e-07	1.49e-06
BRUNOL6	0.198344	1.14738	5.30375	2.22e-07	1.49e-06
TXLNA	0.111359	1.08025	5.30366	2.23e-07	1.49e-06
RFC3	-0.134272	0.911129	-5.30365	2.23e-07	1.49e-06
P4HA1	-0.155348	0.897916	-5.30342	2.23e-07	1.49e-06
RASGRP1	-0.128851	0.91456	-5.30192	2.25e-07	1.5e-06
RPL7A	0.13511	1.09818	5.3001	2.27e-07	1.52e-06
CLLU1OS	-0.406099	0.754661	-5.29762	2.29e-07	1.53e-06
ALKBH6	-0.0994176	0.93341	-5.29398	2.34e-07	1.56e-06
PIK3AP1	-0.161064	0.894366	-5.29231	2.36e-07	1.57e-06
CDK10	0.151337	1.1106	5.29101	2.37e-07	1.58e-06
XRCC2	-0.259337	0.835472	-5.28755	2.41e-07	1.61e-06
C3orf34	-0.293424	0.815963	-5.28442	2.45e-07	1.63e-06
CPSF4	0.0904454	1.0647	5.28194	2.48e-07	1.65e-06
TMEM138	0.172833	1.12727	5.28187	2.48e-07	1.65e-06
CPNE3	-0.0915975	0.938483	-5.28166	2.48e-07	1.65e-06
MRPL47	-0.125436	0.916727	-5.28163	2.48e-07	1.65e-06
NSUN3	0.105985	1.07623	5.28159	2.49e-07	1.65e-06
COBL	-0.227424	0.854158	-5.28115	2.49e-07	1.66e-06
CA5B	0.148758	1.10861	5.28108	2.49e-07	1.66e-06
KIAA0174	0.074948	1.05332	5.28101	2.49e-07	1.66e-06
PGM3	0.136784	1.09945	5.28041	2.5e-07	1.66e-06
KANK2	0.231506	1.17406	5.28012	2.5e-07	1.66e-06
TRABD	0.139027	1.10116	5.28005	2.5e-07	1.66e-06
PCMTD1	0.143121	1.10429	5.27571	2.56e-07	1.7e-06
SLC25A12	-0.134508	0.91098	-5.27359	2.59e-07	1.71e-06
40422	0.161585	1.11851	5.27067	2.62e-07	1.74e-06
MIDN	-0.119976	0.920203	-5.26702	2.67e-07	1.77e-06
CSNK2A1	0.120553	1.08715	5.26605	2.69e-07	1.78e-06
PI15	-0.101834	0.931848	-5.26392	2.71e-07	1.79e-06
HSPA1B	0.203744	1.15168	5.26194	2.74e-07	1.81e-06
ZNF202	0.122628	1.08872	5.26118	2.75e-07	1.82e-06
SPTAN1	-0.157843	0.896365	-5.26037	2.76e-07	1.82e-06
PCNT	0.115626	1.08344	5.2553	2.83e-07	1.87e-06
CHRNA5	-0.311429	0.805843	-5.25444	2.85e-07	1.88e-06
LGALS9B	-0.251205	0.840194	-5.2536	2.86e-07	1.88e-06
COPS4	-0.0708885	0.952052	-5.25344	2.86e-07	1.88e-06
RG9MTD1	-0.142068	0.906219	-5.2529	2.87e-07	1.89e-06
HEATR3	-0.149137	0.90179	-5.25142	2.89e-07	1.9e-06
DHX32	0.0976969	1.07006	5.25082	2.9e-07	1.9e-06
SUZ12	0.0773927	1.05511	5.24749	2.94e-07	1.94e-06
CXCR7	-0.260917	0.834557	-5.24644	2.96e-07	1.94e-06
CES2	-0.186307	0.878852	-5.24489	2.98e-07	1.96e-06
ZFYVE20	0.074444	1.05296	5.24463	2.99e-07	1.96e-06
ARHGDIB	-0.090755	0.939031	-5.23845	3.08e-07	2.02e-06
TAF5L	-0.154615	0.898372	-5.23729	3.1e-07	2.03e-06
TSPYL5	-0.230956	0.85207	-5.22845	3.24e-07	2.12e-06
PIK3R2	0.124733	1.09031	5.22794	3.24e-07	2.12e-06
SULT1A2	0.216047	1.16155	5.22584	3.28e-07	2.15e-06
IPO11	0.093056	1.06663	5.22515	3.29e-07	2.15e-06
C2orf18	0.130831	1.09492	5.22477	3.3e-07	2.16e-06
SEL1L	-0.105226	0.929659	-5.22222	3.34e-07	2.18e-06
FAM49B	-0.160457	0.894741	-5.22174	3.35e-07	2.18e-06
PCNP	0.0807748	1.05759	5.2217	3.35e-07	2.18e-06
TECR	-0.114394	0.92377	-5.22023	3.37e-07	2.2e-06
HINT2	0.115693	1.0835	5.2173	3.42e-07	2.23e-06
FAM62B	-0.116347	0.92252	-5.21713	3.42e-07	2.23e-06
MGC16169	-0.10578	0.929302	-5.2171	3.42e-07	2.23e-06
LMBR1L	-0.0964468	0.935334	-5.21708	3.42e-07	2.23e-06
DIAPH1	-0.124084	0.917586	-5.21552	3.45e-07	2.24e-06
SUV420H1	0.145557	1.10616	5.21448	3.47e-07	2.25e-06
PITPNM1	-0.144748	0.904537	-5.21219	3.51e-07	2.28e-06
OSBPL9	-0.0888744	0.940256	-5.20845	3.57e-07	2.32e-06
EXOG	-0.307771	0.807889	-5.20823	3.58e-07	2.32e-06
KCNAB2	-0.178923	0.883363	-5.2077	3.59e-07	2.33e-06
HIST1H3H	-0.134611	0.910915	-5.20487	3.64e-07	2.36e-06
HMGN2	0.123955	1.08972	5.20465	3.64e-07	2.36e-06
KIAA1285	0.139585	1.10159	5.20257	3.68e-07	2.38e-06
SLC16A2	-0.136855	0.9095	-5.20015	3.72e-07	2.41e-06
C2orf32	0.260443	1.19785	5.1999	3.73e-07	2.41e-06
N6AMT1	0.147671	1.10778	5.19865	3.75e-07	2.42e-06
ESYT1	0.115165	1.0831	5.19717	3.78e-07	2.44e-06
INTS12	0.0629341	1.04459	5.19555	3.81e-07	2.46e-06
ABCC4	0.180217	1.13305	5.19475	3.82e-07	2.47e-06
PRRG1	0.146482	1.10687	5.19339	3.85e-07	2.48e-06
CHD1	0.107428	1.07731	5.19306	3.85e-07	2.49e-06
CCNE1	-0.160262	0.894862	-5.19232	3.87e-07	2.49e-06
GNB2L1	0.0859051	1.06135	5.18685	3.97e-07	2.56e-06
RPS27	0.137748	1.10019	5.18496	4.01e-07	2.58e-06
QSOX2	0.146996	1.10726	5.18386	4.03e-07	2.59e-06
GSDMD	0.163588	1.12007	5.18295	4.05e-07	2.6e-06
RPL27	0.0852728	1.06089	5.18294	4.05e-07	2.6e-06
GNG5	-0.102258	0.931574	-5.18161	4.08e-07	2.62e-06
PLS3	-0.252762	0.839288	-5.17635	4.18e-07	2.69e-06
SSU72	0.0993738	1.07131	5.17502	4.21e-07	2.7e-06
RFX3	0.106387	1.07653	5.17433	4.23e-07	2.71e-06
SLC35F5	-0.110566	0.926225	-5.17409	4.23e-07	2.71e-06
HADH	-0.158777	0.895784	-5.16999	4.32e-07	2.77e-06
MDC1	0.115617	1.08344	5.16773	4.37e-07	2.8e-06
KIF27	0.132127	1.09591	5.16545	4.41e-07	2.83e-06
GOLGA4	0.135859	1.09875	5.16348	4.46e-07	2.85e-06
ANGPTL6	-0.265742	0.831771	-5.16346	4.46e-07	2.85e-06
C14orf112	-0.0842699	0.943262	-5.16051	4.52e-07	2.89e-06
POLR3H	0.149117	1.10889	5.15563	4.63e-07	2.96e-06
ZNF69	-0.244524	0.844094	-5.14876	4.79e-07	3.06e-06
CDGAP	0.143358	1.10447	5.14659	4.84e-07	3.09e-06
FZD1	-0.187354	0.878215	-5.14633	4.85e-07	3.09e-06
CYB5D2	-0.143576	0.905273	-5.14626	4.85e-07	3.09e-06
[truncated: 3,784 more rows]
